# Supplementary material for: Functional Validation of Two Fungal Subfamilies in Carbohydrate Esterase Family 1 by Biochemical Characterization of Esterases From Uncharacterized Branches
Source: Front Bioeng Biotechnol. 2020 Jun 26;8:694. doi: 10.3389/fbioe.2020.00694 (PMC7332973; doi:10.3389/fbioe.2020.00694)
Supplement: Supplementary file 4 [file Table_1.XLSX]

## Sheet: Sheet2
Supplementary Table 1. Amino acid sequences used for the CE1 phylogeny.
The additional sequences are highlighted in green. The outgroup sequences are highlighted in yellow. The selected candidates are highlighted in pink and bold.
Species	Clade	JGI protein ID	Other protein ID	Amino acid sequence (without signal peptide)
Agaricus bisporus var. bisporus	Agaricomycotina	196213		AGPLQQQTGSWGANPTNVGFYYYKPASVSSNPALIVAIHYCSGTAQAFYSGTSYANLADQHGFIVIYPDAPDAGGCWDVHTTATLTHDGGGDSLAIANMVRFAISNWGVDASRVYMTGLSSGAMMTNVLAGAYPDLFAAGSAWAGVPYGCFGGPDMWNSACSTGQITKSGQQWGSDVRSGYPGYTGPRPKLEIWQGTLDTTLNYHNFGEGIKQWTNIFGYSETPTKVDTNWPLPNWTRSVYGPNFRAISAAGVDHNIQIQADQVLDWFGITGDGSTPPTSPPPTTTPPSTTTSPNGPAQSQWGQCGGIGWQGPFTCVAGTTCQMINQWYSQCL
Auricularia subglabra	Agaricomycotina	1412283		AQNQLQQVTGVSPNPNNVGFYLYRPTRVAAKPPLIVAIHYCTGSAQAYFSGTQYANLADQLGFLVVYPDAPRSGKCFDVATNATLTHNGGGDSQGIASMIKFAIANYGVDPGRVFVTGTSSGAMMTNVMLGSYPDLFQAASAYSGVPFACFAGPSDWNSQCANGQLTKTAQAWGDLVRGAYPGYTGPRPKVMLWHGTADTTLQYPNFGQAILEWTNVFGVSSTATQTLSNNPQSSYTKTLYGDASNPVVIGYSAQGVGHTVPVHEAIDLDFFGITGSGATSSASTTASSTTAVTTPSATPTTSTTGPTTTANPGATAPHWGQCGGIGWTGPTVCASPFTCTKQNDWYSQCL
Auricularia subglabra	Agaricomycotina	1179104		GLTTISNWGDNPTGLNLQAYIPNKVASKPAIILALHPCGGSSSQYAQMTKYGTLSETKGFIVLFPGTTKDFNCWDVASVKSLTHGGGGDSTGLANIVAWALRTYGGDAGRVFVTGTSSGCMMTNVMSAAYADLFAAASCYSGVAAGCLAGSPGASPISADPRCAAGQIVKSGAEWAAQARAMYPGYSGAYPKMLIWHGTADTFVNYPNMAEELKQWSTIHGVALARNVTNTPQSGYTQMVYGDGSKVVGYSAAGVGHTVPVHEDVDLQWFGL
Auricularia subglabra	Agaricomycotina	1237514		GIPRSSIYQFDATNHATRVVPGTNRSYLVHLPSDYLRDFLNVPRPVVLSYHGNGGTSAKQETLSQWSGPGVNLNGRGVIGVYPQASVGLSRNGGAPTFSWQGAPYASPDAHDIEFTLTILDELQANLCVDTRRIYATGKSNGGGFTNLLACTSATARRFAAAVIVSGAMYAGTRPGDTCSPGKPLPVFISHGVVDQTIPYVGRPFDNTNDTAYATPDIDAFAAAWAARNGLGAGDYCQKRVHGSALERTWGSGGAKGEVKRLRVEGLGHSWPTTLGLDSSGAPNNTASFNLTTAHLVPFFNAHVLPL
Bjerkandera adusta	Agaricomycotina	34143		MSLEKLSSNKAFEGELIKYKFKSEVLGGLNTQFNLFLPANISQGKVPVLVYLSGLTCTEDNAAQKGNFLGPAASEGIAILFPDTSPRGAGIEGEADSWDFGVGAGFYVDATNPKYAKHYNMLTHVTVELPTVIQAAGIPVDFSRQSIFGHSMGGHGALTIYLNSLRKGSKAYRSVSAFAPVSNPVNCPWGQKAFTGFLQGGIEEAKEQYDATELIKKLDGKPVNVLIDYGTGDNFYKQGQILPENFLKAARDTGYDEVQVRVRRQEGYDHSYYFMSTFGADHIHFHANFLKA
Botryobasidium botryosum	Agaricomycotina	63672		FGTNPTNVGMFVYTPSRLASPPPLLVAIHYCSGTAQAFFSGTQYANLADTYGYIVIYPNAPDSGGCWDVHSTATLTHNAGGDSLGIASMIRYAISTYGVDSKRVFVTGLSSGAMMTNVLAGAYPDLFQAGAAFAGVPYSCFAGSGMWNSDCATGKITKTAQAWGDLARNGYPGYTGPRPKLQVWHGTNDQTLSYNNFGEEIKQWTNVLGVSGTPTATQTNSPLNGWTRSSYGPNFQAISAQGVTHDIPIQANDVLTFFGLNTSGGGGGGGTTTSRPPTTGTTSTGVPQQTQWGQCGGIGWTGPTVCVSPTKCIKQNDYYSQCQ
Botryobasidium botryosum	Agaricomycotina	29930		MSFQHAALEELSRNHAFAGYIVKYKYKSKTLGDLSTQFNIFLPKEAESASVPVLYYLAGLTCTEDTGAWKGGFLRDAAEEGIALVFPDTSPRGANVPGEDDSWDFGTGAGFYLNATEPKFSKHYNMFSFITEELPEVLKSSGLPIDPHRQSIFGHSMGGHGAITLHLLKPGQYRSASAFSPILNPTQAPWGHKAFGGYLAGGTEEGKKWDATELISTAKGRRLNIRIDYGDADQFYQQKQLLPENFVAAARAAGFGEDDVQVQSHSGYDHSYYFISTFGREHIQHHAKYLKA
Ceriporiopsis (Gelatoporia) subvermispora	Agaricomycotina	68569		QSPEWGQCGGIGWTGATTCVSGTMCTEYSAYYSQCIPGSAAPSTTPVTPTTPISVPPASSSTTTTAPTGLSSIPASTLHQITNFGTNPTNVGMYVYKPARVASNPPLIVASHYCGGTAQAYYSGSKYAQLAETYGYVVLFPSSPNSGTCWDVSSTATLTHNGGSDSLGIVSAVRYAISNWGVDAGRVFAAGTSSGAMMTSVLAGAYPDVFSAGVVDSGVAFGCFALPGQPDDSWNSQCSTGEEILTGQQWAQKVYAAYPGYTGEYPKMQVWHGTIDTTLYPENFWEEIKQWTTVFDYPSTPISNVSESYLPQGYSNATYGPRFQAILAQNVGHTVPLFEQQYLEFYGIA
Dacryopinax primogenitus	Agaricomycotina	95872		MPVTKVKTNKCFSGHLTKFSAHSESYGLETKFNVFVPEGEGPFSVLYYLAGLTCDEDTGAMKGTFESPAAKHGIALVFPDTSPRGSNSPNDTLSWDFGTGAGFYIDASHPSYAAYQGYTYVTHELPELLRETGLALDLERQGIMGHSMGGHGALTLYLKSGQYRSCSAFAPITNPRLCPWGKKAFAGYLKGGVEEGKEWDATELLGLSRVKEGLRILFDWGDADEFYLSGQLLPENFLNKVKELGVEGVQGRKREGYDHSYYFIMSFAEEHVAFHAKWLKA
Daedalea quercina	Agaricomycotina	700315		VPNGTPSSSAPESVTSIPASTLTQITDFGTNPNDVGMYVYRPATVADNPPLVVALHYCTGTAQAYYEGSTFAQLSETYGYIVLFPSSPHEGTCWDVSSNETLTHDGGSDSLGIVSAVRYAIDNWGVDSLRVYALGTSSGAMMTSVLAGAYPDVFSAGIVDSGVAYGCFALPDEPEDSWNSECAEGELILTGEEWAERVYSAYPDYSGARPKMQVWHGTADTTIYPQNFYEEIKQWTTVFGYSETPISNVSESYLPSGYSNSTYGANFQAILAQGVGHTVPLYEQQYLEFLGIA
Fomitiporia mediterranea	Agaricomycotina	120874		MAVSAELKEEAKNKVFEGTLTKYSFKSEALGGLKANFNLFLPANASASAKVPLLTYLAGLTCTEDNGAQKGGFFKDAASEGIAILFPDTSPRGAGVEGEDDDWDFGTGAGFYLDATATKYAKNYRMLTHVTKELPSVLESSGIPIDLSRQSIFGHSMGGHGALTIYLASPPGTYRSASAFAPISNPTKCPWGEKAFKGYLAGGLEEASKRYDATELIRGVKEPVHILIDYGTGDNFYKQGQLLPENFLKAAREAGHDEVEIRVRSQEDYDHSYYFISTFAPDHVHFHANFLKA
Gloeophyllum trabeum	Agaricomycotina	68109		MALETLSANKSFGGVLTKYKFKSAALGGLDTQFNLFLPANASQGKVPVLFYLAGLTCTEDNGAQKGGFLRDAADEGIAIIFPDTSPRGAGIEGEDKDWDFGVGAGFYLNATNPKFAKHYNMATHITLELPEVIEAAGIPIDFSRQSIFGHSMGGHGALTLYLAALSKGSKSRPFRSASAFSPIANPTKCPWGQKAFNGYLQGGVDEAAPLYDATEMITKIKDNVHILIDYGTGDNFYKQGQLLPENFLKAARDAGHDEVQVRVRPQDGYDHSYYFISTFGPDHVHFHANFLKA
Heterobasidion annosum	Agaricomycotina	181227		GLVAGAAGALQQVMSFGANPTNVGMFVYKPAQLASPTPLIVAMHFCTGTAQIFFSGTQFANLADTHGFIVVYPNAPDSGGCWDVHTNATLTHDAGGDSLGIASMVRYAIASYGVDPQLVFMTGSSSGAMMTNVLAGAYPDLFQAGVAFSGVPYSCFSGPTLWNSACADGDIIMTPQQWGTLALSGYPGYTGARPRMQLWHGTADTTLFYPNFGEEIKQWTDIFGVSQTPTSMLNNSPAAPWTRTSYGANVMGLSGAGVGHPAPVNEAETLAWFGIAAITPGSGGGGSGSTTSAPTATTTAAGATQTHYGQCGGVGWSGPTACASGFTCKAANDYYSQCL
Jaapia argillacea	Agaricomycotina	207884		ATVTASAAAAVPTSTLTQITTNFGSNPTGVGFWTYIPHTVAQTPSLIIAVHYCSGSAQAYYSGTTYAQLSETYGFIVIYPNAPTAGGCWDVASNATLLHNAGGDSLGIASMVRYTQALYNIPQARTFYTGTSSGAMMANVFSGAYPDLISVAVAYAGVPYACFAGPTAWNTQCADGDVIKTPQQWGDLVRSAYPGYTGPRPKMILWHGTADTTLYPPNFYEEIKQWTNVFNLSTTPTTTLVNTPAAPYNETTYGTEVVGYLGAGVGHTPPVHETLDLQYFGIMPW
Jaapia argillacea	Agaricomycotina	169115		MSLEKLSSNKAFHGDLIKYKFKSTALGGLDSQFNLFLPANAAQGKVPVLFYLSGLTCTEDNGAQKGAFLKDAADEGIAIIFPDTSPRGAGIEGEDTDWDFGTGAGFYVDATNSKYAKHYNMATHVSVELPQVIEAAVIPIDFSRQSIMGHSMGGHGALTLYLKNLKQYRSASAFAPISNPTKCPWGEKAFKGYLQGGLEEAAPKYDATELIAKVKENVHILIDYGTADNFYKQGQLLPENFLKAAREAGHDEVQVRVRPQEGYDHSYFFISTFAADHVHFNANFLKA
Laetiporus sulphureus var. sulphureus	Agaricomycotina	663394		QTNLSDIPASTLYQITDFGTNPNNVAMYVYKPAQVAANPPLLVAMHYCTGTAEAYYSGSKFAELSETYGYLVLYPSSPHSGTCWDVSSNETLAHNGGSDSLGIASAALFAIEYWGVDASRVFAVGTSSGAMMTSVLAGAYPDIFSAGVVDSGVADACFWLPDEPEDSWNAQCAEGELILTGEEWAQRVYNAYPGYTGARPKMQVWHGTADTTVYPQNFYESIKQWTTVFGYPTTPISNVSESYLPSGYSNSTYGPMFQAILAQGVGHTVPLFEQQYLEFMGIA
Phanerochaete chrysosporium	Agaricomycotina		AEX99751.1	QVPVWGQCGGIGHSGSTVCAAGNVCTEYSAYYSQCIPGTNSAPPPPASPPPTTTVSVPTTSSVTGTAPTGLSSIPASTLFQFSNFGTNPNGVTMYVYKPKNVQPKPALIVASHYCSGTAQAYYTGSKFAQLAETYGYVVIYPSSPHSGTCWDVSSDETLMHNGGSDSLSIANAARFAISNWGVDPNRVFAVGTSSGAMMTSVLAGAYPDIFKAGIVDSGVAFGCFAVPGQPDDSWNSQCSQGQMILTGQQWAQKVYNAYPGYTGARPKMQVWHGTIDTTLYPQNFWEEIKQWTTVFGYPSNPISNVTESYLPRGYSNATYGPNFQAILAQNVGHTVPLFEQQYLQFLGIA
Piloderma croceum	Agaricomycotina	825141		MIFDVFATILLVVEYFARPPLRYRLPTLDIASSNASSGCGVESSWQFDSTNHANITMGDRSFLVHIPPSYIAATPHALVLSYHGFGEDDLNQEKISGLSQQGLKINGKGIIAVYPNAQFGPGRSGNESVRAWQGAPYSPPGVDDIAFTQTVVQQMQSNLCVDSSRIYASGKSNGGGFTNLLACTQSTANIFAAFSPVSAALYSGANPTNCAPGRTVPIINFHGLADTTVPFYGQSADDRGDTAYATPSITQYREAWAIRNGCGPPSCSDSPPLGINAIISNPDANTTLLQSICSASDNDAIVNGFTVKCLGHSWPSTLGLDGGITDFNATTTYIVPFFESHTLT
Punctularia strigosozonata	Agaricomycotina	122350		QSQEWGQCGGIGWTGATTCVAGTTCTELNSYYSQCLPGAASSTVPTSTAPASSSASSTGTATGSAPTGLSSIPASTLFQINNFGTNPNNVAMYVYKPAKVASNPALIVAIHYCSGTAQAYYSGSRYAQLAETYGYLVLFPSSPHSGTCWDVSSDETLTHNGGSDSLGIVSAVRYAIANWGVDSSRVFAAGTSSGAMMTSVLAGAYPDVFAAGVVDSGVAFGCFALPGQPDDSWNSQCSTGELILTGAQWAQKVYAAYPGYTGQYPKMQVWHGTIDTTLYPQNFWEEIKQWTTVFGYPSTPVTNVTESYLPTGYSNSTFGPRFQAILAQNVGHTVPLFEQQYLQFFGLA
Pycnoporus cinnabarinus	Agaricomycotina	7436		QSPVWGQCGGIGWTGPTTCARTHALYTVAGSTCVKENDWYSQCQPGAGTTPPPTSPPPTTVPTSTPPATTTSTAPTGLSSIPASTLYQITNFGPNPNNVGMYVYKPARVQAKPPLIVASHYCTGSAQAYYSGSKFAQLAETYGYVVLYPSSPHSGTCWDVSSTETLTHNGGSDSLGIASAARYAITNWGVDPDRVFAVGTSSGAMMTNVLAGAYPDVFKAGIVDSGVAFGCFALPGQPEDSWNAQCAQGQLILTGQQWAQKVFSAYPGYTGTYPKIQVWHGTADTTLYPQNFFEEIKQWTTVFGYPSTPISNVTESYLPRGYSNATYGPNFQAILAQGVGHTVPLFEQQYLQFLGIA
Pycnoporus cinnabarinus	Agaricomycotina	7437		QAPVFGQCGGQGFTGPTICAAGSTCVEQNSFFFQCLPASQAPVPTSSAAGAAPTSLSAIPTSTLHQITNFGTNPNNVGMFVYKPARPQAKPPLIVASHFCTGTAQIYFEGSKFAQLAETFGYLVLFPSSPHPDLCWDVSSAETLTHNGGSDSLSIANAARFAIANWGVDPNRVFAVGTSSGAMMTSVLAGAYPDIFKAGVVDSGVAFGCFSSPGPLDTFNEVCASGNVIMTGQQWAQLVFNAFPGFTGPRPKIQTWHGTVDTTVFVQNFFEQIKQWTTVFGYPSTPISNVSEPSLPQGYSNATFGPNFQAILAQGVGHTVPLFEQQYLEFFGIA
Rhizoctonia solanii	Agaricomycotina	3304		MLISNAESGINTRLWLPVDSPVITSAMRSTATYLACLALLTKAASAVPVWGQCGGIGWTGSTVCDAGSTCVKSNDYYSQCRPGSAGTTSAPSQTSTSSTTQPTGGANIPRGVLTKITNFGSNPTNVENFVYVPTTLKSKPGLLAAIHYCTGTAQAFYSGTQYKQLADQYGFIVLYPDAPDSGGCWDVHSTETLTHNAGGDSLGIANGLRYLISQYNVDTDKVFATGTSSGAMMTNVLAGAYPDLIRAGAPFAGVPYGCFAGSGMWNSQCSTGQLIKTAQQWGDQARSGYPGYTGPRPKMQLWHGSQDTTLNTQNFYEEIKQWTNVFGVSQTPTSTTQNWPLPNWTKTEYGPNVQAIIASGVDHNIPVQATQVIQWMGLDK
Rickenella mellea	Agaricomycotina	586081		QSAVWGQCGGIGWSGATTCVSGSSCVTENAYYSQCQPGAAPAPTTSVAAPAPTSTSVPSGSGISSIPASTLTQITNFGTNPNNVGMFVYRPKTVAAKPALIVASHECTATAQIYFSQTKFAQLAETHGYIVLFPSSPHSGTCWDVSSTETLTHNGGSDSLSIVSAVRYAIANWGVDASRVFAAGTSSGAMMTSVLAGAYPDVFAAGVVDSGVAFGCFAVPGQPDDSWNSQCSTGTLIKTGAQWAAQVKAAFPGFTGEYPKMQVWHGTADTTLYPQNFYEEIKEWTTIFGYPATPISNVSESYLPAGYSNSTYGPRFQAILAQGVGHTVPTFEQQYLEFFGLA
Trametes versicolor	Agaricomycotina	43877		QAAVFGQCGGQGFTGPTTCASGSTCVEQNAFFSQCLPSASAPPTTTVAAPPPSGAAPTDLSAIPASTLHQITNFGTNPNNVGMFVYKPKKLQAKPPLIVASHFCTGTAQIYFQGSKFAQLAETFGYLVIFPSSPHPDLCWDVSSAQTLMHNGGSDSLSIANVARFALANWGVDPNRVFAVGTSSGAMMTSVLAGAYPDIFKAGIVDSGVAFGCFASSGPLDTFNEVCASGNVIMTGQQWAQKVFNAFPGFTGTRPKIQTWHGTADTTVFPQNFFEQIKQWTTVFGLPSTPVSNVSESFLPKGYSNATFGPQFQAILAQGVGHTVPLFEQQYLQFFGIA
Trametes versicolor	Agaricomycotina	141077		AEWGQCGGIGFTGATTCVAGTTCVTLNAYYSQCQPGAAAPAPTSAPQPSPTQPAGPAPSNPSTPTGPGLSSIPASTLHQITNFGANPNNIGMFVYKPARVAANPPLIVASHYCSGTAQAYFTGSKFAQLAETYGYVVLFPNSPHSGTCWDVSSDATLTHNGGGDSLGIASAARFAIANWDVDANRVFAVGTSSGAMMTSVLAGAYPDIFKAGIVDSGVAFGCFAVPGQPDDSWNSQCSTGEMILTGQQWAQKVYNAFPGYTGARPKMQVWHGTIDTTLYPQNFWEEIKQWTTVFNYPSTPVSNVSEPYLPNGYSNATFGPMFQAILAQNVGHTVPLFEQQYLQFFGIA
Trametes versicolor	Agaricomycotina	161949		QSAVWGQCGGIGWTGATTCVSGSACIKQNDYYSQCQPSAASPPVTTVTPTLPPSSPTSTTPTGSAPSGLSTIPASQLFKISNFGPNPNNVAVYVYKPARVQSKPPLIVASHFCTGTAQAYFSGSKFAQLAETYGYVVLFPSSPHSGTCWDVSSDATLTHDGGSDSLGIASAARYALANWGVDPARVFAVGTSSGAMMTNVLAGAYPDVFKGGVVDSGVPFGCFALPGQAQDSWNAQCAQGQLVLTGAQWAQRVLNAYPGYTGARPKMQVWHGTADTTLYPQNFFETVKQWTTVFGYPSTPLSNVSESYLPRGYSNATYGPNFQAILAQGVGHTVPLYEQQYLQFLGIA
Volvariella volvacea	Agaricomycotina	112493		ALGQLQQVSNFGTNPTGVQMFVYRSPNVKPNPALIVAMHYCTGTAQAYFSGTQYANLADTYGYIVIYPDAPDPGGCWDVHTNATLTHNGGGDSLAIISMVKYAISNYGVDASRVFMTGTSSGAMMTNVLAGAYPDVFQAGAAFAGVPYACFAGPNMWNSECASGQTTKTPQQWGDLVRSGYPGYTGPRPKLQIWQGTLDTTLNYHNFGEGIKQWTNVFGYSQTPLTTQNNSPLQGWTRTTYGPNFEAISAANVDHNIPVQANDVLNWFGITGSTQPPPTNTTTTTSTPPTTTTNPGGPLQTQWGQCGGIGWTGPTQCQSPYTCVKSNDWYSQCR
Volvariella volvacea	Agaricomycotina	112494		QLQQVTNFGPNPTNVGIYAYRPSGLPANPALIVAMHYCTGTAQAYYSGTRYATLANTYKFIVIYPNAPDSGGCWDVHTNATLTHDAGGDSLGIASAIRYAINTWGVDRNRVFATGTSSGAMMTNVLAGAYPDLIKAGAAFAGVPYGCFAGPGMWNSQCAQGQLTKTAQQWGDQVRSGYPGYTGSRPKMQIWHGTRDETLNYNNFNEAIKQWTNIFGYSTTATQVQQNSPLSGWTRSTYGPNFQAISAANVPHNIPVQENDVLNWFGITGGGPTTTTTTTGPTQPPTTTTPGGPLQTQWGQCGGIGWTGPTACQPPFTCQYTNDWYSQCR
Aureobasidium pullulans var. melanogenum	Dothidiomycetes	64955		AATSGCRKSLPASIERGGAHNTNSLEFVTSNGTTRKYGLHVPTSYDSDTPTPLAFSFHGRLQTWQQQEDVSGMSNETMNPNYLVVYPQGINEQWQGDPDAVGYDDVGFTLELLANLSSTYCVDTNKIYAAGKSNGGAFAANTLACHPEASTIFAAYGGMSGAYYQGDSEDDCKAEAVPIPCDSSRPLTPLFTTHGDSDDTIPYDGGPRRDRCLPSLPHYMTAWSERDGFGTLNRSTSLYHKDVTRYDYGNKTYPAIHIHYKVHDLGHYWPSLDVGSPFDATPLLLKFWNKWPLDAVSTGPSATSSSSSSASATSTSSTSSAAASTSSAAASHCQVSQQQWFLGGLGLFSWIFLV
Aureobasidium pullulans var. melanogenum	Dothidiomycetes	77740		SGCGNPLSSQLTQGGASQTNSLNFTTSGGVVRSYLLHIPSSYNINTPAPIAFSYHGRTETPQDQESISGMSNETMNPNYLIVYPQGINLQWQGDPAAVGYDDIGFTMELLANLSSTFCIDSSRVYAAGKSNGGGFAANVLACDPQASRAFAGFAGASGAYYQGTTDANCNDATVQIVCNPGRYPVPIFTTHGDSDPTIPYTGGGRRGRCLPSVPLFMTSWAVRNNLGSTNTSVSLYNNNVVRYDYGNDSFPQLSAHYYVHGLAHTWPSLAAGSPFDATPLLLSFWNKWTLDSTPYNFVNATTSTTATTAPTSTIPSSSLCPSANGQSVTDSNSNIYLVTCSADNSVGSYANTQASASYLDCMNACDAAISNGCVGFTYVGGTNGVGSGIH
Cenococcum geophilum	Dothidiomycetes	655040		IQSPILKPGDGCGKSLPAKVTPGGASANISISSGGLDRSYLIHVPRNYDINTPVPLILSYHGRTKNASEQELLSQFSNSSYNPNAIAVYPQGVANSRGIRQWYGDPDAPTTINDISFTSDLISHLLSRYCLDPTRVYAAGKSNGGGLVGLLACDPTTSSQIAAFAPVSGAFYLNKTTGKLPPCNTSRLPIPIIEFHGWKDHTIYYLGGPGNSSRGNTTSVLAWVDGWATRDNFSVSQNVSSSVCPSPFKKVTKYNWNDTVEHYNISNLFHDWPSTYPNDDTHLTTCFDATSVIMDFFSRWTL
Cochliobolus heterostrophus	Dothidiomycetes	1167429		APEYYQDCLVKRANSAGCGKTPTLTSGVKSINVNGKNRQYTIRVPSGYDKSKPYKLIFAFHWVGGTMKDVSSGGSDGALWAYYGMQKKSNESAILVAPQGLNNGWPNSGGEDVAFLDAMRNSIEADLCVDTTKRFATGFSYGGSMSFSIACSRAKDFRAVAVISGGQLSGCNGGNDPIAYLGIHGISDGTLNIAGGRALRDRFVKNNGCTSQSPREPTAGSKTHVTTKYSGCKSGYPVTWLAFDGGHAPAPVDGGGDSGARSYVPDEIWGFFNQF
Cochliobolus heterostrophus	Dothidiomycetes	1191070		ATIGKRAITPGTLSQVTSGFQAPTKAGFFIYVPKKLAASPGLIVAIHYCGGSAQAYYTGSPYKTLSEQYGFVVVYPSSPQSCWDVSSKKTLTHNGGGDSNSIANMAQWAIQQYKVDTNKVFVTGSSSGAMMTNVMAATYPELFKAAIAYNGVPAGCFASPSGAVAAWNSDCAQGKVIKTPAQWAKIATDMYPGYSGSRPKMQIYHGNIDTTLYPQNYAETMKQWAGVFGYNYDKPQSVQQNTPQTAFTKTVWGPNVQGILAANIGHTVPIRGADDMKFFGFA
Cochliobolus heterostrophus	Dothidiomycetes	1092130		ALTRVNNFGSNPTNLQMNINVPAKLATKPAVLLALHPCGGSGESYASSTKYNALSEQKGFITIFPSTKKDNNCWEVNTAKGLSHDAGGDNQGLNNMIQYVIKTYSADPAKVFVTGSSSGCMMTNVMMATYPDVVKAATCYSGVAAGCVAGSPGASPSTADPRCANGQVIKTPAEWAAQVKAMYPGFNGQYPRLMTYHGTADTLVRYPNLGEQLKEWSDLLGVSFTRNVTNTPQNGYTSMIYGDGTKLVGVSAQNVGHYVPPHEDADMKWFGL
Cochliobolus heterostrophus	Dothidiomycetes	1196659		ASQKSSGCGIAYRDPLSVPAQYVDSSVQNRSYLVHLPSTYKSDTAYPLVLGFHGSSSSAATVPLDTKLNNETYSGNKIMMYPEGVGGSWARPTYHNGTSVEEDVQFVADVIADAEKKFCINEGYMLRSMSNGGGSIGTLACDEKGSSLFTGLAAHSGAFYTDVNGPDNGCAPSKEVPLLEIHGGADKDVPYAGGKGQGGELPSIFNWLNSWALRYKCESSSVNITFGSEVRHWYWGCGGKSGLIQHYEVTHLGHAWADTEPNFSQSYAQQGPTVVQASRIIMGFFDSV
Cochliobolus heterostrophus	Dothidiomycetes	1182418		ATAGCGKTPRLNSGVHTITVNNKQRRYTLRVPQNYDNKRQYRFIFGLHWLNGDMNAVASGAAPYYGLAALAGESTIFVAPDGLNRGWGNQNGEDIAFLDAVRKQIDDEFCVNEKLRFSLGFSYGGAMSFSLACSKAADFRGIAVLSGATLSGCAGGNTPIAFYGQHGVKDSVLPISSGKQIRDRFVQLNGCQSKNAPDPSPNSRQRVKTVYDGCRYPTQWTSFDGDHVALPGDAGNDVGAQSFTPKEVWAFFSQFT
Cochliobolus heterostrophus	Dothidiomycetes	1023737		AQLTQVSNYGGSAKARPGMYVYKPDQVKTDALVVAIHPCGSTGPSYFGWAPWKKGSDSKGYISVFPSATASCWDVSSKASLSHNGGGESNAIADMITYATKQYNLNPKKVYVVGESSGAMMTNVLAATYPDLIAATSVYSGVAAGCFVSASGAVAAWNSECAQGRSIKTAQQWGDIARAMDPGYNGQRPRVQFWHGSVDATILPPNYNETLKQWTNVFGVSTTPTRSQANTPQTNYRTDDFGPNVQGIWAVGVGHGVPAHQAQTEAWFGL
Cochliobolus heterostrophus	Dothidiomycetes	1100730		ENSSGCDKLLPDGVLPGESTSLTIHSESGVTPRGYRLHIPTSYEKNTPVPLILSFHGRGKTAEYQEALSQFSNASYGFEGIAVYPEGVPNKKGTQQFQGDPDAPKSIDDVAFTLELLDHLETTYCIDTSRIYATGKSNGGGFTGILACDAEATKRIAAFAPVSGAFYLDANQQPPPCNPSRKPVPLMEFHGYRDTTIPYKGGINTRGNANSSNVVTYVNDWAERNGYDACVNTTTYLCDGERKVARHSWDDVVVHYNYTNIEHDWPSSFPNGDTDDLLTCEEAEATSVILEWFKKWTI
Mycosphaerella graminicola	Dothidiomycetes	106075		AAISTDDHLVKRASLTQVSNFGNNPSGVKMFVYVPQNVQAKPPVILVLHACAWNAPNFFASTKYGQLADQYGYVLVYGGTPTDGACWDVSSSQTLTHDGGSDSIGLANMVRYALETYNGDASRVFVTGESSGAMMTQVMAAVYPDLFAAGSAFSGVPAGCFSTGSVRGWNSQCAGGKINKTPAQWAAQVHAMYSGFNGQYPRMQIYHGDADTTLNIANLDEAVKEWSGVHGYSGKATRSTSNDPGPNLTKSIYGDRLQGILGHGIGHVVPTNEKEALKWFGIA
Pseudocercospora (Mycosphaerella) fijiensis	Dothidiomycetes	15917		IGLVCVLIAAGRAAKTAGCGKALANGIKTGAAGQSNNVSITSNGIKRSYLLHLPKKYSANAAHGLIFSFHGRGESGAKQEKVSRFSASTVNPHMIVAYPNGVDNQWQGDPKAKTNDIGFTMDMIKQISNQYCVDDAMIYATGKSNGGGFAVNILACDPNASRKIAAFGGFAGAYYVQDGKQVSSCDGSTYPVVCNPGRKPVPIFETHGSKDDVIPYPGGARRTKCLPSLPHFMTEWSKRNGLGSTNASTALAGGKVIRYEFGSKNGLKGINTHYWVSDLGHKWPDTVTNGDGCCSYINASMLFLDWAKRWTL
Stagonospora nodorum	Dothidiomycetes	358	SNOG_00434.3	ALQQVTGFGSNPTNLQMYISVPAKIATNPAIIVALHPCGGTASQWYSGTKLPASSESLGFILIYPQTQKYSNCWDVNNPATLTHGAGGDSAGIISMVNYAVQKYSADKAKLFVMGGSSGAMMANVMVGSYPEVFEAGAAYSGVAFACFAGSKGDPTPYGSNQTCAQGLTHTPQQWASFVNNAYPGYTGKRPRFLVAHGLADTLVRPQAGYEQLKQWSAVLGVTNTANQTGSGVDQGSQYTKIIYGDSNKLVGYFGQGVGHIAPVVEPVLLKFFGLST
Stagonospora nodorum	Dothidiomycetes	6305	SNOG_13089.3	RLEEVTDFGSNPTGLRMFVELPLSIINAQKDDNVSGKPIVVHLHSCYSDAFQASTEINLPELGESLDFILIYPESTRNSNCWDVGSAASLTHNGGGDAGGIISMINHTVTKYAADKTRIFILGNSEGGSMTNVLAGSYPDVFAAAASYRGAGFACYAGSAGTDPKPMNTNQTCAEGIKHTPAQWGAFVRNAYPGYAGARPRMMIVNDVEDTLVRAQAGYETLTQWAEVLGVTNTANETGKAVEQGPEFTKMIYGTENKLVGYFGTLEAGKQVKVAVPAVLKFFGLQ
Stagonospora nodorum	Dothidiomycetes	5434	SNOG_11929.3	AAISADNQLIKRAALTEVQDFGSNPSGIKMFIYVPQKLQAKPPVVLVLHACAWNANKFFATTKYGQLADQHGYVLIYGQTPTDGACWDVSSKQSLTHDGGSDSTGLANMVRYALKKYSGDASKVYVTGESSGAMMTQVMSAVYPDIFAAASEFSGEPAGCFFTGTVRGWNSQCAGGQLHKTPAQWAEQVHAMYPGYSGQYPRMQVYHGDVDKTLNIASFNESIKEWSGIFGYSGNPTQTQNNNPGAKLTKYIYGERLQGIWGHGIGHVVPTNETEALKWFGIIVNVASQLAHDVTNIHLVLAMSPEHWHERLKRRLGIHVIAESKIREPVSAWINE
Stagonospora nodorum	Dothidiomycetes	8578	SNOG_15451.3	QLTSKLTQITDFGPNPRNVEMHIYVPANLQANPPILVTPHWCGGTAQQNFEWRAWASAGDKYGFITIYPNTTNADRCWDVSSKATLTHDGGGDSLGIASMVRWALEKYHGDPDRVFVQGTSSGAMMTNVLIGAYPDLFAAGSAWAGVPFGCYAGDGFDVWNPDCAAGKIIKTGAEWAAIVHAAFPDYQAFRPKFQTFHGLADTTISPQNLKEQIKQWTAVLGVSETPSSTTQDTPLTGWTRYQYGDKFEAYEAAGVTHNIPTQDDLVIDYFDLRCQKSETTKCYSRRS
Stagonospora nodorum	Dothidiomycetes	8674	SNOG_15575.3	ATLGKRAVTPGTLSQVTSFGTQPTKAGFYIYVPKKLAASPGVIVAIHFCTGSAQAYYNGSPYKTLSEQYGFIVIYPSSPHSGTCWDVSSKATLSHNGGGDSNTIANMVTWTISNYKADASKVFVTGSSSGAMMTNVMAATYPEMFKAAIVYSGVGAGCFASSSNGVDAWNSTCAQGNSIATPQAWANVVFNMYPNFKGDRPKMQVYHGSADATLRPANYAETMKQWAGVFGYDYSKPTSTQQNTPQSGYTRTVYGPKVEGIYAQGVGHSVPIRGSDDMKFFGFA
Stagonospora nodorum	Dothidiomycetes	4602	SNOG_11550.3	AQLTQVTNYGGSARAKPGMWVYVPDQVKSDALVVAIHSCQSSAQKYFQNSKIPWKQGSDAKGYVTVWPSSTTECWDVSSRSSLSHNGGGDSNAIANMIVYAVDKYKIDSKKVFVTGGSSGGMMSNVLAATYPELISAVSLYSGVPAGCFVSSSGASAAWNNTCSGGQSISTAQHWGDVVRGMDAGYNGTRPRMQFWHGSVDSTLSPRNYDETLKQWSNVFGVSTTPTKSQKDTPEKNYRTDDFGPNVQGIWAVGVGHSVPSHLTVSEAWFGM
Stagonospora nodorum	Dothidiomycetes	9915	SNOG_03330.3	KTLTNKQYSMQVNGKNRNYFLNIPDNYDQSKPYRLIFTWHQLGGSAQKIVNGENPNAGGALPYYGLKAVADNSAIFVVPDGLNAGWGNQNGEDVTFFDQLVKTVEADLCVNTDLRFSTGFSYGGAMSYALACARPEMIRAVAVISGAQLSGCSGGSKPVAYYGQHGTSDSVLNVQMGRQLRDKFVANNGCTKLQSEPGPNGGNSVKTQYAGCKQGYPVTWVIHNGDHNPSQTNSGSTTPFAPGNSWEFFKQFT
Stagonospora nodorum	Dothidiomycetes	7892	SNOG_14458.3	APASYDNVSPSTNLDVLTKRANSAGCGKTPTLKNGVNSVNVNGKQRQYTLRIPTGYTNSKPYKLIFAWHPRGGSMNDIAGGGSDGAAWAYYGQQKKAAESAILVAPNGLNAGWANNGGEDIAFLDAMRKAIEADLCVDEAQRFSTGFSYGGGMSYSIACSRSKEFKAVAVIAGGLISGCEGGNDPIAYLGIHGINDNVLPIDMGRQLRDRFVKNNGCTAQSPREPGSGSGLHVKTSYAGCRSGFPVTWIAFDGGHGPAPVEGGGDSGARTYVSDEIWNFFQRVHLESGVRG
Stagonospora nodorum	Dothidiomycetes	2954	SNOG_09365.3	LSIRDTKSGCGSALPEGLVPGKSKNLTLSSNSGTPTRKYRLHLPANYDGTKKLPVILSFHGRTQDAKYQEKLSQFSNASYGFEGISVYPQGVNFITDDGKEVPQWQGDPDADPKISDVKFTLELIDHLESTFCIDKSRIYAAGKSNGGGFTGLLACDPVASTRIAAFAPVSGAFYLNKTTQQLPDCKPGRLPIPIAEFHGIEDKTIKYKGALNSRKNANSTNIPAYVNAWADRDHFKADQNVTSTLCSGKKSVTKHTWGDETVVHYAYKNLEHDWPSSFFNLDTDDKTSLLTCKDAEATSLILDWFARWTL
Aspergillus luchuensisc (Aspergillus awamori)	Eurotiomycetes		BAA13434.1	HAVKRSGSLQQVTDFGDNPTNVGMYIYVPNNLASNPGIVVAIHYCTGTGPGYYGDSPYATLSEQYGFIVIYPSSPYSGGCWDVSSQATLTHNGGGNSNSIANMVTWTISKYGADSSKVFVTGSSSGAMMTNVMAATYPELFAAATVYSGVSAGCFYSNTNQVDGWNSTCAQGDVITTPEHWASIAEAMYSGYSGSRPRMQIYHGSIDTTLYPQNYYETCKQWAGVFGYDYSAPEKTEANTPQTNYETTIWGDSLQGIFATGVGHTVPIHGDKDMEWFGFA
Aspergillus brasieliensis	Eurotiomycetes	45473		ANSPGCGKNPSLANGVHQINGREYTLKIPDDYDANHPYHLIFGLHWRGGNMNNVVNGDSIQPWYGLESRSQGSAIFIAPNGLNAGWANTNGEDVAFIDAIMEQVESDLCVDQSSRFATGFSWGGGMSYSLACSRAKEFKAVSVLSGGVISGCDGGNDPIAYLGIHGINDPVLPFDGGVELAERFVGNNGCQPASIEKPQSGSNGWKRTDFDGCSKPVSFIAYDGGHDGAPLGVQSSLAPDATWEFFMAA
Aspergillus brasieliensis	Eurotiomycetes	58876		HVAKSSSSLQQVTDFGDNPTNVGMYIYVPNNLASNPGIVVAIHYCTGSGPAYYSGSPYATLSEQYGFIVIYPSSPYSGSCWDVSSQATLTHNGGGNSNSIANMVTWTISKYGADSSKVFVTGSSSGAMMTNVMAATYPELFAAATVYSGVSAGCFYSASNQVDAWNSTCAQGEVITTPEHWAQIAEAMDSGYSGSRPKMQIYHGSVDTTLYPQNYYETCKQWAGVFGYDYSAPEKTEANTPQTNYETTIWGDSLQGIFATGVGHTVPIHGDKDMEWFGFA
Aspergillus carbonarius	Eurotiomycetes	509470		ITPRAGSLTQVTDFGDNPTDVGMYIYVPTNLASNPGIVVAIHWCTGTGPSYYSATPYATLSETYGFIVIYPSSPYSGTCWDVSSQATLTHNGGGNSNSIANMVTWTINQYGADSSKVFVTGSSSGGMMTNVMAATYPELFAAATVYSGVSAGCFYSSTNQVDAWNSTCAEGEVITTPEHWASIAEAMYSGYAGSRPKMQIYHGSVDTTLYPQNYYETCKQWAGVFGYEYSDPTETEPNTPETNYETTIWGENLQGIYATGVGHTVPIHGDRDMEWFGFA
Aspergillus clavatus	Eurotiomycetes	4279		AGSAGCEKPLPKHHGAGGSYPTDFTTSDGTKRSYIIHIPSSYDVNQAAPLIFSFHGRSKTAENQEALSQFSNEEWNPNAIAVYPQGLDKQWQGDPASSGVDDIAFTMEMLDHFEQRYCIDSSRVYAAGKSNGGGFTDLLACDATASRRIAAFAPVSGAYYQDVSEDACDAETVPIDCSPGRNPIPVIEFHGTADKTIPYAGGGRRGECLPSVPHFVREWSKRDGFGLQNKTTNFYDGNVQKYQYGRGNALGTVTHYRIKGLGHDWPSVAPNSDNPDGTYLNATPIIMDFFGRWTLP
Aspergillus clavatus	Eurotiomycetes	8476		ASVLESRSSALLPRAGSLQQVTNFGDNPTNVGMYIYVPNNLASNPGIIVAIHYCTGTAEAYYNGSPYAKLAEKHGFIVIYPESPYQGKCWDVSSRASLTHNGGGNSNSIANMVKWTIKKYKTNTSKVFVTGSSSGAMMTNVMAATYPDMFAAGVVYSGVAAGCFMSNTNQQAAWNSTCAHGKSIATPEAWAHVAKAMYPGYDGPRPRMQIYHGSADTTLYPQNYQETCKEWAGVFGYDYNAPRSVENNKPQANYKTTTWGKELQGIYATGVGHTVPINGDRDMAWFGFAK
Aspergillus clavatus	Eurotiomycetes	2911		EARSPGCGKLPNLSNGVHKINGREYTLKVPSNYDKNKAYHLVFGLHWRGGNMGAVVKGEGVQPWYGLEKRAHGSAIFVAPNGKSAGWANTGGQDIAFLDAIIKEVESNYCVDQSSRFATGFSWGGGMSYALACSRAKQFKAVSVLSGGLISGCSGGNDPIAYLAIHGIKDNVLPFNGGISLANRFVKNNRCHQSEIHTPKSGSRSSVRTDFRGCSKPVSFIAYDGGHDAAPLGVGSSLAPDATWKFFMAA
Aspergillus clavatus	Eurotiomycetes	1962		ETRSSGCGKHPSLANGVIHLNGREYILKLPDRYDNNHAYHLVFGLHWRGGNMQNVANGESIQPWYGLETRAQGSTIFIAPNGKNAGWANNGGEDVAFIDAIIKQVEADLCVDQSSRFATGFSWGGGMSYSLACSRAKQFKAVSVLSGGVISGCDGGHDPIAYLGIHGINDGVLPFNGGVGLAQKFVQNNGCQQANIGAPPSGSKSSVRTDFKGCSKPVSFIAYDGGHDSAPLGVGSSLAPDATWKFFMAA
Aspergillus ficuum	Eurotiomycetes		AAK60128.1	HVAKRSGSLQQITDFGDNPTGVGMYIYVPNNLASNPGIVVAIHYCTGTGPGYYSNSPYATLSEQYGFIVIYPSSPYSGGCWDVSSQATLTHNGGGNSNSIANMVTWTISEYGADSKKVYVTGSSSGAMMTNVMAATYPELFAAGTVYSGVSAGCFYSDTNQVDGWNSTCAQGDVITTPEHWASIAEAMYPGYSGSRPKMQIYHGSVDTTLYPQNYYETCKQWAGVFGYDYSAPESTEANTPQTNYETTIWGDNLQGIFATGVGHTVPIHGDKDMEWFGFA
Aspergillus luchuensis	Eurotiomycetes	34018		HAVKRSGSLQQVTDFGDNPTNVGMYIYVPNNLASNPGIVVAIHYCTGTGPGYYGDSPYATLSEQYGFIVIYPSSPYSGGCWDVSSQATLTHNGGGNSNSIANMVTWTISKYGADSSKVFVTGSSSGAMMTNVMAATYPELFAAATVYSGVSAGCFYSNTNQVDGWNSTCAQGDVITTPEHWASIAEAMYSGYSGSRPRMQIYHGSIDTTLYPQNYYETCKQWAGVFGYDYSAPEKTEANTPQTNYETTIWGDSLQGIFATGVGHTVPIHGDKDMEWFGFA
Aspergillus nidulans	Eurotiomycetes	4188	AN6093	LMLDRRDPTPGQLSQVTDFGDNPTNVGFYIYVPQNLASNPAIIVAIHYCTGTAQAYYSGTPYAQYAETYGFIVIYPESPYSGTCWDVSSQSTLTHNGGGNSNSIANMVDWTINQYNADASRVYVTGTSSGAMMTPQNVMAATYPNLFAAGIAYAGVPAGCFYSEANVEDQWNSTCAQGQSISTPEHWAQIAQAMYSGYEGSRPKMQIYHGSADATLYPQNYYETCKQWAGVFGYNYDSPQEVQNDTPVAGWAKTIWGENLQGILADGVGHNIQIQGEEDLKWFGFTS
Aspergillus nidulans	Eurotiomycetes	10664	AN5267	ANSPGCGKQPTLTNGVNQINGREYVLKIPDGYDPSKPHHLIFGLHWRGGNMYNVVNGDSIQPWYGLEARAQGSAIFVAPNGLNAGWANTNGEDVAFIDAIMEQVEDDLCVDQASRFATGFSWGGGMSYALACARAAEFRAVSVLSGGLISGCDGGNDPIAYLGIHGINDPVLPLDGGVTLANTFVSNNGCQPTDIGQPASGSGGSVRTDFSGCSHPVSFIAYDGGHDGAPLGVGSSLAPDATWEFFMAA
Aspergillus niger	Eurotiomycetes		CAA01634.1	HAVKRSGSLQQVTDFGDNPTNVGMYIYVPNNLASNPGIVVAIHYCTGTGPGYYSASPYATLSEQYGFIVIYPSSPYSGGCWDVSSQATLTHNGGGNSNSIANMVTWTISEYGADSSKVFVTGSSSGAMLTNVMAATYPELFAAATVYSGVSAGCFYSNTNQVDGWNSTCAQGDVITTPEHWASIAEAMYSGYSGSRPRMQIYHGTLHTTLYPQNYYETCKQWSGVFGYDYSAPEKTEANTPQTNYETTIWGDSLQGIFATGVGHTVPIHGDKDMEWFGFA
Aspergillus niger ATTC 1015	Eurotiomycetes	1182746		ANSPGCGKNPTLANGVHQINGREYTLKIPDDYDANNPYHLIFGLHWRGGNMDNVVSGDSIQPWYGLESRAQGSAIFIAPNGLNAGWANTNGEDVAFIDAIMEQVESDLCVDQSSRFATGFSWGGGMSYSLACSRAKEFRAVSVLSGGVISGCDGGNDPIAYLGIHGINDPVLPFDGGVELAERFVGNNGCQPASIEKPQSGSNGWKRTDFYGCSKPVSFIAYDGGHDGAPLGVQSSLAPDATWEFFMAA
Aspergillus niger ATTC 1016	Eurotiomycetes	1163354		HVAKRSGSLQQITDFGDNPTGVGMYIYVPNNLASNPGIVVAIHYCTGTGPGYYSNSPYATLSEQYGFIVIYPSSPYSGGCWDVSSQATLTHNGGGNSNSIANMVTWTISEYGADSKKVFVTGSSSGAMMTNVMAATYPELFAAGTVYSGVSAGCFYSDTNQVDGWNSTCAQGDVITTPEHWASIAEAMYPGYSGSRPKMQIYHGSVDTTLYPQNYYETCKQWAGVFGYDYSAPESTEANTPQTNYETTIWGDNLQGIFATGVGHTVPIHGDKDMEWFGFA
Aspergillus niger CBS 513.88	Eurotiomycetes	164585	An12g02550	ANSPGCGKNPTLANGVHQINGREYTLKIPDDYDANNPYHLIFGLHWRGGNMDNVVSGDSIQPWYGLESRAQGSAIFIAPNGLNAGWANTNGEDVAFIDAIMEQVESDLCVDQSSRFATGFSWGGGMSYSLACSRAKEFRAVSVLSGGVISGCDGGNDPIAYLGIHGINDPVLPFDGGVELAERFVGNNGCQPASIEKPQSGSNGWKRTDFYGCSKPVSFIAYDGGHDGAPLGVQSSLAPDATWEFFMAA
Aspergillus niger CBS 513.89	Eurotiomycetes	164821	An12g05010	HVAKRSGSLQQITDFGDNPTGVGMYIYVPNNLASNPGIVVAIHYCTGTGPGYYSNSFYATLSEQYGFIVIYPSSPYSGGCWDVSSQATLTHNGGGNSNSIANMVTWTISEYGADSKKVFVTGSSSGAMMTNVMAATYPELFAAGTVYSGVSAGCFYSDTNQVDGWNSTCAQGDVITTPEHWASIAEAMYPGYSGSRPKMQIYHGSVDTTLYPQNYYETCKQWAGVFGYDYSAPESTEANTPQTNYETTIWGDNLQGIFATGVGHTVPIHGDKDMEWFGFA
Aspergillus oryzae	Eurotiomycetes	7231	AO090701000884	ASSSGCGTNPSLSNGLNYMDVNGQSREYIIQAPDNYDASTPHKLVIGYHWRDGTMNNVVENGFYGLSSLAGDVPTVFIAPQGLSNGWANANGDDITFTDQLLEAIESSFCIDQDRRFATGWSWGGGMSYSVACSRADVFRAVAVLSGAEISGCDGGSVPIAYFGQHGISDSVLNVELGRTLRDHYAQVNGCDAATPPEPGVGSGTHVVTDYTGCAEGYPVQWVAFDGDHEPLPSDGGSSDSFTPGLIWDFFSQF
Aspergillus oryzae	Eurotiomycetes	4193	AO090023000158	ANSSGCGKQPTLVNGVHKINDREYILKVPDNYNANKPHHLIFGLHWRGGNMNSVVNGESVEPWYGLETRAQGSAILVAPNGRNAGWANINGEDVALIDAIIKQVEDDLCIDQSSRFATGFSWGGGMSYALACARAKEFRAVSVLSGGVISGCEGGHDPIAYLGIHGISDPVLPFDGGVTLANKFAANNGCQQTYVGKPGLGSHSSVQTDFKGCSRPVSFIAYDGGHDAAPLGVGNPLAPDATWKFFMAA
Aspergillus oryzae	Eurotiomycetes	1205	AO090005000945	AGSAGCGQPLPPSQNPGGSSYGVNFTLSAGTQRFYRIHIPSNYNVNTPTPLIFSFHGRGKTAESQEKLSQFSNEDWNPDAIAVYPQGLNKEWQGDPHSKDVDDIAFTMEMLDYFQEKFCIDSTRVYAAGKSNGGGFTNLLACDPTASTRIAAFAPVSGAYYQDVSEEACHPTTVPIKCSPGRPSIPILEFHGTADKTIPYGGGGRRGECLPSIPHFVREWSKRLGYGLHNTTKELYDGNVQEYQYGNGDNRGIVTHYRIGGLGHDWPSVRPNSDNPNGTYLDATPIIVKFFKQWVLPGSSEDNQSEAR
Aspergillus oryzae	Eurotiomycetes	10625	AO090011000745	RAIHNGRSLIPRAGSLEQVTDFGDNPSNVKMYIYVPTNLASNPGIIVAIHYCTGTAQAYYQGSPYAQLAETHGFIVIYPESPYEGTCWDVSSQATLTHNGGGNSNSIANMVTWTTKQYNADSSKVFVTGTSSGAMMTNVMAATYPNLFAAGVAYAGVPAGCFLSTADQPDAWNSTCAQGQSITTPEHWASIAEAMYPDYSGSRPKMQIYHGNVDTTLYPQNYEETCKQWAGVFGYNYDAPESTESNTPEANWSRTTWGPNLQGILAGGVGHNIQIHGDEDMKWFGFTN
Aspergillus sydowii	Eurotiomycetes	62481		DPDSGCGTDIPPAFPSPGFSRSLHLPDSDREYILYIPETYNTSTPAPLYFSFHGATRDMASQEKLSQFSNPKFNKDAVVVYPNSKNGYWLSNPNADASKPDDLDFTAQLLTHMEEKLCIDASRVYSVGKSNGGGFTNVIACNDTVGARFAAFASVSGAYYDAESVPDVPPCEPAIRDEGFPFLELHGEDDTTAPIDGNTEENRKIPIIDILNFWTENNGCEQGAPPVANQTVFEDPVVKHVIWNCGGKDGIVQHYREGNNGHCWPSTESNNQCPMGKYVFDATEYIVDFFSKYQLDL
Aspergillus sydowii	Eurotiomycetes	51465		ASFPGCDTSPTLGSGVNYMDVNGQTCEYIIQVPKTYDASIPHKLVIGYHWRDGTMNNVVEGGLYGLSYLAVDVPTIFIAPQGLGNGWANTNGDDITLTDQILEGVESSYCIDQDRQFRRFVTGWSWGGGMSYSVACSRANVFRAVAVLSGAEISGCDGGDLPIAYLGQHGIRDSVLGIDLGRTLRDHYVGVNGCDPATPEEPAPGSGVQTVTDYSNCASGYPDQWVAFDGDHIPNPPEAGSSDSFTGGLMWQFFSQF
Aspergillus sydowii	Eurotiomycetes	1158585		ATLSQVLDFGNNPGDNEMWIYVPDQLAANPAVIVALHGCLGSAEGYYSEVQDLPPAADENGFILVYPGSNDDFHCWDVATAESLTHDGGSDSRSIVNMVQYTLDKYSGDSSKVFTTGSSSGAMMSLVLAAAYPDVFSGVAAYSGVPYGCLRGSPGSSPFTADQACANGEVSRTAQEWKDEVKMAWPGYNGTYPKVQVWHGTADSVISPNNFDEEVKQWSAVFGVNVTKEEQDSPLDGYTRSIFGDGSHFEAYLAEGVGHVVPTQVDSTLRWFGLI
Aspergillus sydowii	Eurotiomycetes	48859		SGCGTTPSIGSGPNQADVNGQARDYILQLPENYDSSNPYKLVIGYHWLDGSMDTVVDGSFYGLAPLAADSTIFVAPQGLNAGWANTNGDDLTFTDQILDAIQSNFCIDQDRIFATGWSYGGAMSYSVACSRADVFRAVAVMSGAELSGCDGGSDPIAYFGQHGISDDVLPIDSGRQLRDHFVEVNGCDAADPEEPAPGSGTHSTTDYTGCSEGHPVEWVAFDGGHVPTPSDAGSSDSFTPGLIWDFFSQF*
Aspergillus sydowii	Eurotiomycetes	154482		ANSPGCGKQPTLASGVQYINDREYILKIPDNYDPAKPHHLVFGLHWRGGNMNSVVDGQSVEPWYGLETRAQGSAILVAPNGRDAGWANPNGEDVALIDAIIEQVEGDLCVDQSSRFSTGFSWGGGMSYALACARANEFRAVSVLSGGVISGCDGGEDPIAYLGIHGINDPVLPFDGGVTLAQQFAANNGCSPTDIGRPDAGSAGSVRTDFTGCSRPVSFVAYDGGHDAAPLGVGNPLAPDATWEFFMAA
Aspergillus sydowii	Eurotiomycetes	971635		FTLSRRAPTPGQLSQVTDFGENPTDVGFYIYVPENLATNPAIVVAIHYCTGTAEAYYTGTPYAQYAETHGFIVIYPESPYEGGCWDVSSQSSLTHNGGGNSNSIANMVTWTTDQYNADSSRVYVTGTSSGAMMTNVMAATYPGLFSAGIAYAGVAAGCFYAEADEQDWWNSTCSTGESVSTPEHWAEIAKAMYPDYDGDRPKMQIYHGSQDTTLDTQNYYETCKQWAGVFGYTYDSPQETQNDTPVADWDKTIWGPNLQGILANGVTHNIQIQGDEDLKWFGFTS
Aspergillus terreus	Eurotiomycetes	2250	ATET_08112	QSSGCGKQPTLTNGVQNINGREYILNIPEGYDSSKQYKLIFGLHWLGGSMNDVVSGNSIEPWYGLESRAEGSAIFVAPNGLNAGWANNGGEDTALMDAIIEAVEADLCIDQSSRFATGFSFGGGMSYALACARASKFRAVSVLSGGVISGCDGGNDPIAYLGIHGINDPVLPIDGGIEMANKFVQNNGCQSADVGRPNSGSGQSVRTDFQGCSRPVSFIAYDGGHEGAPLGVGNPLAPDATWEFFTGA
Aspergillus terreus	Eurotiomycetes	3981	ATET_09843	LGHAHALLPRAGSLEQVTDFGDNPTNVGMYIYVPNNLASSPGIVVAIHYSPEGTGTAEAYYTGSPYAQLAEQYGFIVIYPQSPYEGTCWDVSSQETLTHNGGGNSNSIANMVTWAISKYNADSSKVFVTGSSSGAMMTHQNVMAATYPELFAAATVYSGVPAGCFYSSSNQQDGWNSTCAQGQVITTPENWANVAKGMYPGYNGTRPKMQIYHGSVDTTLLPQNYYETCKQWAGVFGYNYDSPQQVQDNTPQSNYATTTWGDDLQGIFATGVGHTVPIRGDDDMAWFGFA
Aspergillus terreus	Eurotiomycetes	10207	ATET_06644	NSAGCGTTPSLSSGLNSLTVNGQNREYIIQTPDNYDSSTPHKLVIGYHWRDGTMNNVVDGGFYGLSYLAGDVPTIFVAPQGIDNGWANSNGDDIAFTDAILEAVESSYCIDEERRFATGWSWGGGMSYSVACSRADVFRAVAVLSGAEISGCDGGSVPIAYFGQHGVSDSVLPIDLGRQLRDHFVQVNGCDAASPQEPAAGSGTHTVTDYTGCSDGHPVQWVAFDGDHEPTPSDAGAQNSFTGGLIWDFFSQF
Aspergillus tubingensis	Eurotiomycetes	47818		VKRSGSLQQVTDFGDNPTNVGMYIYVPNNLASNPGIVVAIHYCTGTGPGYYSASPYATLSEQYGFIVIYPSSPYSGGCWDVSSQATLTHNGGGNSNSIANMVTWTISEYGADSSKVFVTGSSSGAMMTNVMAATYPELFAAATVYSGVSAGCFYSNTNQVDGWNSTCAQGDVITTPEHWASIAEAMYSGYSGSRPRMQIYHGSVDTTLYPQNYYETCKQWSGVFGYDYSAPEKTEANTPQTNYETTIWGDSLQGIFATGVGHTVPIHGDKDMEWFGFA
Aspergillus versicolor	Eurotiomycetes	46087		SSSGCGTSPSIDSGVNQADVNGQQREYIIQLPDNYDSNNPYKLVIGYHWLDGSMDTVVDGSFYGLAPLAADSTIFVAPQGLNAGWANTNGDDLTFTDQILDAVQSNFCIDQDRIFAAGWSYGGSMSYSVACSRADVFRAVAVLSGGELSGCDGGNDPVAYFGQHGISDDVLPIDSGRQLRDHFVQVNGCDSADPEEPAAGSGTHTATDYTGCSEGYPVEWVAFDGGHVPTPSDAGAADSFTPGLIWDFFSQF
Aspergillus versicolor	Eurotiomycetes	137574		ATLSQVLDFGNNPGDNEMWIYVPDKLADTPAVIVALHGCLGSAEAYYSEVADLPPAADENGFILVYPGSNDDFHCWDVATAESLTHNGGSDSQSIVNMVQYTLDKYSGDSSKVFATGSSSGSMMSLVLAAAYPDVFSGVAAYSGVPYGCLRGSPGSSPFTADQACAQGEVSKTASEWKDEVGQAWPGFNGSYPKVQVWHGTADSVISPNNFDEEVKQWSAVFGVNLTKEEQDSPLDGYTRSIFGDGSHFEAYLAEGVGHVVPTQVDSTLRWFGLI
Aspergillus versicolor	Eurotiomycetes	57776		DSGCGTDIPPAYPRPGSSKSLHLPDSDREYILYIPETYDTSTPAPLYFSFHGATRDMASQEQLSQFSNPKFNKDAVVVYPNSKNGYWLSNPKADASRPDDLDFTDQLLTHMEEKLCIDSSRVYSVGKSNGGGFTNVIACNETVGARFAAFASVSGAYYDAESAPDVPPCEPVSRDEGFPFLEFHGVGDTTAPIDGNTNDNRKIPIIDVLNLWVEENRCELGAPPAENQTVFEDPVVKHVVWNCGGKDGIVQHYREGNNGHCWPSTESNNQCPMGKYVFDATEYIVDFFSKYKLNE
Aspergillus versicolor	Eurotiomycetes	129653		FTLSRRAPTPGELSQVTDFGENPTNVGFYIYVPQNLATSPAIVVAIHYCTGTAEAYYTGTPYAQYAETHGFIVIYPESPYEGGCWDVSSQSSLTHNGGGNSNSIANMVTWTIDQYNADSSRVYVMGTSSGAMMTNVMAATYPELFSAGIAYAGVAAGCFYAEADEQAWWNSTCSTGESVSTPEHWAEIAKAMYPDYDGDRPKLQIYHGSQDTTLDTQNYYETCKQWAGVFGYTYDSPQETQNDTPLENWDKTIWGPNLQGILANGVDHNIQVQGDEDLKWFGFTS
Aspergillus versicolor	Eurotiomycetes	26349		ANSPGCGNQPSLTNGVHQINGREYTLKLPDNYDPSNPYHLIFGLHWRGGNMDNVVNGESIQPWYGLESRAQGSAIFVAPNGLNAGWANTNGEDTALIDAIIEQVEADLCIDQASRFATGFSWGGGMSYALACARASEFRAVSVLSGGVISGCDGGNDPIAYLGIHGINDPVLPWDGGVELAEKFVANNQCQPAQIGQPAPGSGDSVRTDFTGCSRPVSFISYDGGHDAAPLGVQSSLAPDATWEFFMAA
Aspergillus wentii	Eurotiomycetes	42377		GPAGSAGCGKPLPKAQGKGGDYPTNFTTSDGTARKYIIHIPSNYDQDKPVPVIFSFHGRTKTAEEQQGLSQFSNEDWNPDAIAVYPQGLDKQWQGDPKSKGVDDIAFTMEMLDHFEDRYCVDSSRIYAAGKSNGGGFTNLLACDAKASTRIAAFAPVSGAYYQEVPEGGCNAQTVPIACNPGRKPIPVLEFHGTADKTIPYDGGDRRDRCLPAVPHFVREWSKRDGFGLHNKTTPSHDGNVHEYQYGSDDSLGTVTHYRIEGLGHAWPSTKPNDDNSAGTYLNATPIIMDFFKRWTLE
Aspergillus wentii	Eurotiomycetes	42975		ANSSGCGKQPNLANGVHNINGREYILKIPENYDPSKPHHLVLGLHWRGGNMYSVVDGKSVEPWYGLESRAQGSAILVAPNGRNAGWANTNGEDLTFIDSVIEQVEADLCVDQSSRFSTGFSWGGGMSYALACARAKEFKAVSVLSGGVISGCDGGNDPIAYLGIHGINDPVLPFDGGVDLVNQFAKNNGCQQANIGKPQSGSHSSVQTDFHGCSKPASFIAYDGGHDAAPLGVGNPLAPDATWKFFMAA
Aspewrgillus fumigatus	Eurotiomycetes	9701		SPGQDVAKRVTSGSLQQVTNFGSNPSGTLMYIYVPNNLATKPGIVVAIHYCTGTAQAYYTGSPYAQLAEKYGFIVIYPQSPYSGTCWDVSSQSALTHNGGGDSNSIANMVTWTISQYNADTSKVFVTGSSSGAMMTNVMAATYPELFAAATVYSGVPAGCFYSSSNQVNGWNSSCAQGNVISTPEVWGGIAKAMYPGYTGPRPRMQIYHGSVDTTLYPQNYYETCKQWAGVFGYNYNSPQSTQSNTPQANYQTTIWGPNLQGIFATGVGHTVPIHGEQDMEWFGFTGGSSSTTTTATTPPTTSTTTSSGGSSTSTGVAEHWGQCGGNGWTGPTACASGYTCTVINEWYSQCL
Aspewrgillus fumigatus	Eurotiomycetes	2930		QTRSSGCGKQPSLANGVHNINGREYILKVPDNYDKNKAHHLVFGLHWRGGNMWNIVDGQSIQPWYGLETRAQGSAIFVAPNGKNAGWANYGGEDIAFIDAIIKQVESDLCVDQSSRFATGFSWGGGMSYSLACSRAKQFKAVSVLSGGVISGCDGGNDPIAYLGIHGINDGVLPFQGGVNLAQKFVRNNGCQQSNVGTPQPGSRGSVRTDFKGCSKPVSFIAYDGGHDAAPLGVGSSLAPDATWRFFMAA
Penicillium chrysogenum	Eurotiomycetes	84140		AASSGCGKQPTLTNGVHTINGRQYILKVPDNYDSNKPHHLVFGLHWRGGNMNSVANGDSIQPWYGLESRAQGSAILVSPDGKNAGWANTNGEDVALIDAIIQQVEGDLCVDSSSRFATGFSWGGGMSYALACSRAKEFKAVSVLSGGLISGCEGGYDPIAYLGIHGIDDQVLPIDGGVTLANKFVGNNKCQPTNIGKPASGSGGFVRSDFQGCSKPVSFIAYDGGHVGAPLGVGSSLAPDATWEFFMAA
Penicillium rubens Wisconsin1	Eurotiomycetes	144335	Pc20g11110	AASSGCGKQPTLTNGVHTINGRQHILKVPDNYDSNKPHHLVFGLHWRGGNMNSVANGDSIQPWYGLESRAQGSAILVSPDGKNAGWANTNGEDVALIDAIIQQVEGDLCVDSSSRFATGFSWGGGMSYALACSRAKEFKAVSVLSGGLISGCEGGYDPIAYLGIHGIDDQVLPIDGGVTLANKFVGNNKCQPTNIGKPASGSGGFVRSDFQGCSKPVSFIAYDGGHVGAPLGVGSSLAPDATWEFFMAA
Talaromyces funicolosus	Eurotiomycetes		CAC14144.1	ASLTQVNNFGDNPGSLQMYIYVPNKLASKPAIIVAMHPCGGSATEYYGMYDYHSPADQYGYILIYPSATRDYNCFDAYSSASLHNGGSDSLSIVNMVKYVISTYGADSSKVYMTGSSSGAIMTNVLAGAYPDVFAAGSAFSGMPYACLYGAGAADPIMSNQTCSQGQIQHTGQQWAAYVHNGYPGYTGQYPRLQMWHGTADNVISYADLGQEISQWTTIMGLSFTGNQTNTPLSGYTKMVYGDGSKFQAYSAAGVGHFVPTDVSVVLDWFGITSGTTTTTTPTTTPTTSTSPSSTGGCTAAHWAQCGGIGYSGCTACASPYTCQKANDYYSQCL
Talaromyces marneffei	Eurotiomycetes	15	PMAA_038960	ASLTQVNSFGDNPGSLQMYIYVPSTLASKPAVIVAMHPCGGSATQYYGMYDYHSPADQYGYILIYPSATRDYNCFDAYSSASLTHNGGSDSLSIVNMVKYVISTYGADPSKIYMTGSSSGAIMTNVLAGAYPDVFAAGSVFSGMPYACLYGAGAADPRMSNQTCSQGQIQHTGQQWAAFVHNGYPGYTGQYPRLQVWHGTADNVISYADLGEEVSQWSTVMGLSFTGNQTNTPLSGYTKMIYGDGSQFQAYSAAGVGHFVPTDVSAVLDWFGITGGTTTTTTKTMPSTSTTPPTTTSSTGGCAAAHWAQCGGIGYTGCTTCASPYTCQKMNDYYSQCL
Talaromyces stipitatus	Eurotiomycetes	11884	TSTA_115370	ASLTQVSNFGDNPGSLQMYIYVPNNLASKPAIIVAMHPCGGSATQYYGMYDYHTPADQYGYILIYPSATRDLNCFDADTAASLTHNGGSDSLSIVNMVKYTISKYGADSSKVYMTGSSSGAIMTNVLAGTYPDVFAAGAAFSGMPFACLSGAGGADPAMSNQTCSRGQINHTPQEWAAYVHNAYPGYTGQYPRLQVWHGTADNVISYTDFNQEISQWTTVMGLSFTSNQTNTPLSGYTKMIYGDGSRFQAFSASGVGHFVPTDVSVVLDWFGITGGGGGNGGGSGSTTTTTSATTTSTGPTGGCTAAHWDQCGGNGYTGCTSCASPYTCQKVNDYYSQCL
Talaromyces stipitatus	Eurotiomycetes	4774	TSTA_064700	AITRGQFSQVTDSWGSNPTNTGFYIYVPRNLASKPGIIVAIHYCTGTAQAYYQGTPYAQLAEQYGFIVIYPSSPYSGTCWDVSSHAALTHNGGGDSNSIANMVTWTTSQYNADTSKIFVTGSSSGAMMTNVMAATYPELFKAAIVYSGVSAGCFYSAAGQVDAWNSSCAQGQVEASPQAWASIAENMYPGYSGARPKMQIYHGSIDTTLYPENYNETCKQWAGVFGYNYGAPQQVEQNNPQSQYTTTIWGPNLHGIYATGVGHTVPVNGARDMQWFGFA
Blumeria graminis f.sp. hordei	Leotiomycetes	19923		TPTRGCGRDMPADQVPGDPSFDMPFQQTNGRDRTYLIHIPTNYLQNTPSPLIFSFHGRTQNASYQESLSGFSLDDWNPDAIVVYPQGIEDQWQGDPESVDVDDVAFVSEMIDLFSETYCLDSRRIYASGKSNGGGFVNVLACDANLSMRIAAFAPVSAAFYVPGSLGADCSGSIPQTIEMACTPGRKPIPIIEFHGLADQTIPYTGGPRRGLCLPSIQHWAEAWAERQGFGSEYIRSLLYDGGVTKFEFAPNTPNQGIITHYAIVGLDHDWPNVSPNPDNDNGTYLDATPLIVDFFNEYTL
Botrytis cinerea	Leotiomycetes	10536	BC1T_07768	AANNLTLVSNFGYNPSNVSMYLYVPTKLAPNPPVFVNPHWCHGTAQAAFSGTQFATLADTYGYIMIFPNSPNAADQCWDVSSTASLSHNGGGDSLAIVNMVKYVLTTYKADPNRVFSMGTSSGAMMTNVLLGVYPDIFAAGSAWAGVAMGCFAANSSAVDAWSNDCATGQIIKSGAQWKSIVQAAYPGYTGFRPKMWVLHGTDDTTLYPQNLQEEIKEWTTVLGQSSTPLTTRLNWPDANWTTWDYGSKFRATSAKGVTHNIPTNESVVIDYFDLKCQGASCYSRVTAEATVGMYGQCGGSGYHGSTQCVEGAYCKSGNSYYSQCLPI
Botrytis cinerea	Leotiomycetes	13853	BC1T_02367	MVSLKNAIHAWSAHNLLRSVTNSREDPSCTKAIPSDITIGQPKNISITSSDVHRSYLIVVPPLYTSQPSTPVIFSFHGGHRNASQQLALDQISNPEFNDFAITIYPQGVKGKWEGNPGNTANDTQLVSDIIDSLDKTYCIDNKRIWATGKSDGGGFCNTLACHPIMSTKIAAFAPVSGAFYIDTQPCFPNNVTIPCSPGRLKIPMLEFHGGDDSTIRYYGQANRSNQCIPTVPHWVHQWALRDELGLKNVTTDLTNDTVVYSYGKGEDEGLVQHVFDRKLGHDWPSTVLNADLIGHGERPASFDATPMILDFFQNHILP
Glarea lozoyensis	Leotiomycetes	12290		AQNQLTKVSGFTAGPTKAGMYIYLPTKKLNPAPIIVAIHYCTGTGQGYFTGSKYANLADSKGFIVIYPSSPSSGGCWDVASKTSLTHDAGGDSKTIVNMVDYAVKNYGGDRDRVYATGSSSGAMMTNVLAGAYPDVFKAGSSYSGVPDGCFYVASATAGMATPGWNNDCAGGKSVKTAQQWGDLTRSYYPNYNGTRPKMLIWHGTADNTLGYPNFAEALKQWSNVLNVPFTKDNANTPQSGYTQKIYGDGTKLIGYSGQGVGHTVPIHEDVDLAWFGL
Glarea lozoyensis	Leotiomycetes	6152		ARSPGCGKSATIKSQTYSTTINGKSRQYIIRLPNNYNNTRAYRLIFTWHQLGSSASSIAAGEDPNKGGVLAYYGLPPLANESAIFVVPNGISNGWANSGGEDVSFYDKMRDTVENDLCVDTSLRFHTGFSYGGGMSFAIACARGKETRAVAVISGSQLSGCAGGNDGVAYYGQHGTKDSVLPVANGRALRDKFVKNNGCTAVTETQPGSNGKSVKTVYKGCKEGLPLTWVIHGGDHNPSQTDSGSSKPFAPGNSWEFFEQFKSV
Glarea lozoyensis	Leotiomycetes	10402		ASLVQVQNFGTNPTKINMYVYAPDKIATKPAVIVALHPCGGSASQWFSGTKLPSYADRLGFVLIYAGTPNMNNCWDVQSAGSLTHGQGGDALGIISMVNYTLNKYSGDASRVFVMGGSSGAMMTNVMAGSYPDVFEAGAAFSGTAHACFAGAPSATPASQNQTCAQGLQHTAQEWGNFVRNSYPGYTGRRTRLQIFHGLADNLVKPQCATEALKQWSNVHGVTLNKTVAGVPSSAYTQEIYGDGTKLQGFFGKGVGHIAPVNEDLMLKFFGLL
Glarea lozoyensis	Leotiomycetes	12472		TQSPGCGKPLPKAQQPAGGASHKVQFKQTNGTPRTYLIHIPKGYSSDKPAPLIFSFHGRGKTASSQEELSQFSNEKWNPDGIAVYPQGIENAWQGAPYSKGVDDIEFVTDMIDHITDRYCVNPKRIYAAGKSNGGGFTGTLACSALSSKIAAFAPVSAAFYIPLPKDTSVCEPEFIDIPCKPSRSVPILEFHGSQDDTIAYAGGARSGECLPSVARWVKAWSVRDGLGTCANETVLYGGKVRKWEYGGGKVTGYLTEGLGHAWPSLEANGDNPNGTYFDATPVIMEWFGRWSL
Glarea lozoyensis	Leotiomycetes	6343		ATLTKVSNYGGTASKAEMWAYKPDNVKPNPALVVVIHSCQSSASSYFNNAKIPWKKGSDLGGYITVWPSSPNSGTCWDVSSSKSLKRDGGGDSTAIANMIKYAIPQYSVNASRVYVTGGSSGAMMGNVLAATYPDLIKAVSVYSGVAAGCFVGAGVAQWNNACSGGTSTKSQAQWAKVAQDMYPGYNGPRPKMQIWHGSADGTIAPQNYQEELKQWTGIFNVSMTATSSKTNTPESSYTTSDYGPNVEGIYGTGVGHSVPSHLKESEAWFSLP
Glarea lozoyensis	Leotiomycetes	4378		HSVPIGIKSSRQVINGNSPGCGKTPTITSGTKSITVNGQNRQYIIRVPSGYDKNKPYKLIFGFHWVGGTMTDVASGGSDGALWAYYGQQRMANENAILVAPQGLGNGWANSGGQDINFVDQMRKAIENDLCVNQGQRFAVGFSYGGSMSFSITCSRAKDFRAVAVISGGQLSGCDGGTSPIAYLGIHGINDGTLPISTGRGLRDKFVANNGCTKISPKEPAAGSKTHVKTEYSGCKAGYPVTWIAFDGGHAPAPVDGGSDSGAKSYTPKEIWSFFSQW
Glarea lozoyensis	Leotiomycetes	8561		LSSSLQQVAGFTSTPTKAKMYVYIPTNKLAKPPIVVAIHHCAGTGPSYFSETQGYAQNADTHGFIVIYPSSPSSGGCWDVSSTASLTHNGGGDSQTIVNMVKYAETHYGGDPDKVYMTGSSSGAMMTNVLAGAYPDVFKAGTLYGGVPDGCFYVAGATAGMATPAWNSQCSGGKLIKTAQQWGDQVRSYYPGYTGSRPKMLIFHGTIDTTLYYANFGEELKEWSNVLGVSFNHNQTNTPISGYTKMIYGDGTKLVGVSCYNVGHTPPVRVPDDLAWFGIA
Glarea lozoyensis	Leotiomycetes	532		TQNKLLQIPNSEFGPNPSNVSFYLYIPTKLASNPPVLVNPHWCHGSAQAAFTGTQLATLADTYGYIMIFPSSPNTADYCWDVSSPATLTHNGGGDSRGIVSMVDYVLKKYKADPRRVFSMGTSSGAMMTNVLLGAYPDVFAAGSAWAGVAFGCYADAKGGVNTWSDACATGKVVKSGGEWKGIVEGGFPGYKGWRPKMHVLHGTVDEVLAVQNLEEEIKEWTAVLGLGNVTAVVRENDINAGWTTQSWSVGGVERFRATKAKGVTHNIQTDAETVLNWFDLKCKGPGCFSRPSNSRFGRRAVI
Glarea lozoyensis	Leotiomycetes	11945		VTPSPGCGINQASGTVSHKTTVNGKQRLYITNVPTNYNSSSPHRLIFMFHGLGNSAAAVANGQQGFLPFMGLPPLANADSIGAISVAPDGLNSGWANSGGEDIAFVDQMIREIEASLCIDQNLRFSTGFSYGASMTYAIACARAKQFRGVAVVSGALLSGCTGKTDPIAYYGQHGTSDGTIPIASGKQLRDTFVALNGCTKQTTMDAAPGSGTLVKTQYQNCNKNFPVTWISFDGGHTSTPTTKGASKSFTPEESWAFFKQFT
Sclerotinia sclerotiorum	Leotiomycetes	2907	SS1G_09363T0	MVHLKNAIFAFAAHISLGSLKNPLGAGVAASCACTKTIRPDITIGQPKNISIISSNVTRSYLIVVPPLYTNQNLTPVIFSFHGGNRNASEQLTLDQISYPEFNNFSITIYPQGVKGKWEGDPGNTANDTQLVSDIIDSLSTTYCIDSKRIWATGKSDGGGFCNTLACHPILSTKIAAFAPVSGAFYIDTQPCHPHNVTIPCSQGRPKIPMLEFHGGNDSTIHYEGQANRSGECIPSIPHWVREWALRDELGLENVTTVLTNDTVIYNYGKGDDEGLVKHVFDKNLGHDWPSTVLNDDLIGHGEGPASFNATPIILDWFQKHVLP
Pyronema confluens	Pezizomycetes	12921		AQLTQITENFGPNPNGSGFYIYVPDKLRVPAPVVVAVHYCTGTGPAYYQNTKYARDADTKGYIVIYPSASAPGGCWDVASPATLKHLGGGDSLAIHSMVQWTLNKYNTDRNQVFVTGTSSGAMMTNVLLGAYPDVFAAGSAYAGVPFGCFAGPTAWNSQCATGQIIKTPQQWGDLVRAAYPGYNGKRPRMQLFHGDKDETLYFPNFGEETKQWTNVLGLSQTPTITQQNTPRATWIKRIYGAGQVETIQETGQTHNLVIMEDETLRFFGLDKLPLLSVSAEHGKLNIDVNIPH
Colletotrichum higginsianum	Sordariomycetes	13740	CH63R_12532T0	ASLQQITTDFGPNPTNVSFYLYVPDSPAPAAPLLVFPHWCHGTAQDAFNWKPWRPLADALGFVTIYPSSPWAADNCWDVSSPQTLAHDAGGDSLGIVSMVRWTLDNHDVDRDRVFVAGVSSGAMMTNVLLGAYPDVFAAGSAFAGVPFGCYAADGFAVWSDDCASGRITRTGEEWAAVVEAAYPGYAGPRPKLQVLHGDVDNVLNVTNFYEEIKMWTTVLGVGATPTAVVEDDPVAGWTKSVYGRRGLFEAFLAHGVDHNIDMPDEVVRFFELDCVGEGCFSRKSLPVPGACVKRGSP
Colletotrichum higginsianum	Sordariomycetes	7636	CH63R_06428T0	ALQRVVNFGFNPTGLTMEISVPPNPAPLPAIILALHGCGGSGQAYARQADYVSLSDSKRTFLVIYPSSTRDFNCWDVATVATLTRDGGGDSTGLASMVQYAIARYGADPKRVFVTGSSSGCMMTNVLAATYPDLFAAGSCYSGVAAGCLAGSPGSSPISADPRCANGQIVKTGEQWATQVRAMYQGYSGSYPRIQTFHGTADTLVKHPNLAEQLKEWSAIHGVTFARNNTNNPTVGYTQMVYGDGTKLVGYSAQGIGHTVPVQREQDLKWFGL
Colletotrichum higginsianum	Sordariomycetes	1611	CH63R_01611T0	AEVVPRATFTEVTNYGSNPTGTRMWLYVPRNLAAKPAVVVGIHWCSGSAQAYYQGSMWATNAEKYGYIVIYPQTPSTRDNCWDVASKMTLTHGGGGASNSIANMVSFVVAQYGADTSRVFATGISSGAMMTNVLAATYPDVFAAGIAYAGVPAGCFMSVDDIPDFWNSTCSTGQSIWTQQQWTNVVKEMYPGYTGPRPKMQIYHGSADEALNVQNYYETIKQWTGVFGYSTTPVSETANYPRSPYTKYVFGDKLQTFLGAGVSHSIDVFWEEDLKWFGFVRTTGRDSDLGDADTGELLVGSDGDGDDTSRDHEPRIDDAGGQHDDDGQDNDDDDLGGRGIGDVAAVGAVRRHRLEGSDDGYSQCQ
Fusarium verticillioides	Sordariomycetes	20504	FVEG_07730T0	AEVVPRSTFTEVTNYGDNPTGTRMWLYVPKTLASKPAIVVGIHWCTGSAQAYYQGTQWARYAETYGYIVIYPQTPYTQDNCWDVASKMTLTHDGGGASTSIANMVRFVTKEYNTDKSQTFVTGTSSGAMMTNVMAATYPDLFAAGIAYAGVPAGCFKSADNIPDFWNSTCANGQSIYTQTQWANVVKDMYPGYDGPRPKMQIYHGSVDQVLNVQNYYETIKQWTGVFGYSTNPQSTTPNFPRSPYTKYTFGDKLQTFLGQGVTHSIDVFPEEDLKWFGFADPVKPSSTTTATKPTDTGSSGVSPQWGQCGGLGWTGPMQCASSFKCVKINDWYSQCQ
Fusarium verticillioides	Sordariomycetes	4777	FVEG_09361T0	GLVHGRCRGLPSGQSPGHVSNVSITSSGKERSFLVFVPPGYSKEHPTPAILSYHGGVRDAEDQLHLDQLTSPDFNPGSLVIYPQGIQDKWQGVPGVETDDVKFTADILDYVESHYTVDKSRIYATGKSDGGGFTNVLACDAAMSLRFAAFAPVSGAFYIDTSPCNPDTVSVPCNAQRDDIPFMEFHGGNDTTIHYGGGARKKECLPSIPHFIQQWALRDHLGNSSQETHIAPNTVRYRFGSGLTEGLVEHYYESDIGHDWPSTVPNDDNQRSGHHVASYNATPIIIDFFSRHSL
Fusarium verticillioides	Sordariomycetes	11988	FVEG_13522T0	QLQTINNFGNTYGTQLTMQAYIPNNLPSSPAVMLALHACGGNGPGYFQQTKYKSLADQKGVILIFPSSQKDFNCWDVASTKTLKHDGQGDSQVLVSMVDYVIKTYKADPKKVYVTGTSSGCMMTNVLAATYPDRFAAATCYSGVAAGCMAGSPGSSPISSDRVCSDGKIIKTGQQWADQVKAMYPGYSGAYPRFKTWHGTADNLVYYRNLLEQIKEWSTIQGVSFSRNETNTPQSGYTTMIYGDGTKFVAVSAAGVGHVVPTHEDLDFKWFGLS
Fusarium verticillioides	Sordariomycetes	8974	FVEG_12485T0	ASAGCGKQPPSSGVKTMQVNGKNREYTLQLPNNYQNNKPHRLVFGYHWLSGNMGNVVQGGYYGLRNLAGDSTIFIAPNGLNAGWANQGGEDITFTDQMLAFAKQNLCIDEKQVFATGFSYGGAMSHSVACSRPNDFAAVAVISGALLSGCNGGNTPVSYLHIHGSADNVLSIQQGRQLRDKWIGTNGCQQKQVNDPAPGAQNYVKTSYTCSRKPVTWIAHGGGHVGDPTANGQKFAPGETWSFFNAAAGTSAKLRC
Fusarium verticillioides	Sordariomycetes	7981	FVEG_11700T0	AEPVPRGQLTQVNSYGNNPTGTKMSLYVPKNLKANPAVVVALHYCGGTSQAYYQGTKWASNAEKYGFIVIYPQTPYSGGCWDVSSKMTLTHEGGGCSTSIANMAKYVLNQYNGDAKKVFVTGESSGAMMTNVMLATYPDVFAAGSAYAGVPAGCFVSQANQAAAWNSTCSQGKSIYTQTQWANVVKNMYPGYNGARPKFQIYHGTADPTLNVQNYYEEIKQWTGIFGYSSTPKSTTPNTPASPYTRQVFGDKFQAFLGQGIGHGNPHFDDNDLKWFGFIVSHVQNPTEARN
Thermothelomyces thermophilusd (Myceliophthora thermophila)	Sordariomycetes	80233	ADZ98864.1	HPVFDELMRPTAPLVRPRAALQQVTNFGSNPSNTKMFIYVPDKLAPNPPIIVAIHYCTGTAQAYYSGSPYARLADQKGFIVIYPESPYSGTCWDVSSRAALTHNGGGDSNSIANMVTYTLEKYNGDASKVFVTGSSSGAMMTNVMAAAYPELFAAGIAYSGVPAGCFYSQSGGTNARNSSCANGQINSTPQVWAKMVFDMYPEYDGPRPKMQIYHGSADGTLRPSNYNETIKQWCGVFGFDYTRPDTTQANSPQAGYTTYTWGEQQLVGIYAQGVGHTVPIRGSDDMAFFGL
Thermothelomyces thermophilusd (Myceliophthora thermophila)	Sordariomycetes	96478	AEO62008.1	ASLQEVTEFGDNPTNIQMYIYVPDQLDTNPPVIVALHPCGGSAQQWFSGTQLPSYADDNGFILIYPSTPHMSNCWDIQNPDTLTHGQGGDALGIVSMVNYTLDKHSGDSSRVYAMGFSSGGMMTNQLAGSYPDVFEAGAVYSGVAFGCAAGAESATPFSPNQTCAQGLQKTAQEWGDFVRNAYAGYTGRRPRMQIFHGLEDTLVRPQCAEEALKQWSNVLGVELTQEVSGVPSPGWTQKIYGDGTQLQGFFGQGIGHQSTVNEQQLLQWFGLI
Thermothelomyces thermophilusd (Myceliophthora thermophila)	Sordariomycetes	48379		ATPSPGCGKTPTLITDGSATTPLTLTSNGKTRRFYVKLPDDYDNSHPYRLIFALHALGGTAQQVTTGTGGYLPWYGIPDLAANDTVGAVYVAPDGLNNGWANQGGEDVAFLEAVMETVEQDVCVDRDLRFSTGFSYGAAMSYTLACALGRRIRAVAVLSGSPVISGGCAGAGSGASEPVAYYGQHGISDPVLPVAGGREMRDHFVRTNGCDAGRGPPREPARGSGTHVKTVYDGCDPDYPVVWNAFDGDHTPQPVDRGATTTFSAVETWEFFSQFK
Thermothelomyces thermophilusd (Myceliophthora thermophila)	Sordariomycetes	39279		ASAGCGKAPPSSGTKSMTVNGKQRQYILQLPNNYDANKAHRVVIGYHWRDGSMNDVANGGFYDLRSRAGDSTIFVAPNGLNAGWANVGGEDITFTDQIVDMLKNDLCVDETQFFATGWSYGGAMSHSVACSRPDVFKAVAVIAGAQLSGCAGGTTPVAYLGIHGAADNVLPIDLGRQLRDKWLQTNGCNYQGAQDPAPGQQAHIKTTYSCSRAPVTWIGHGGGHVPDPTGNNGVKFAPQETWDFFDAAVGAAGAQSPMT
Thermothelomyces thermophilusd (Myceliophthora thermophila)	Sordariomycetes	2302953		SLQPVTNFGDNPTGLQMYVYVPDKVAVLPAIIVALHPCGGSAQGWYSQTRLPSYADQLGFILIYAGTTKMSNCWDVQNPASLTHNGGGDAGGIVSMVKYALKQYNGDASRVYVMGGSSGAMMTNVLAGSYPDVFEAGAAFSGVAHACFLGADSATPFSPNQTCAQGRIQRSAREWGDLVRNSFPAYDGRRPRMQIFHGNADFLVRPECAHQALAQWADVLGLQLTQTNKGVPSAEYTQEVYGDGTQLQGFFGDGVGHIAPVNEPVMLRFFGLMN
Nectria haematococca	Sordariomycetes	106573		QLQQITNFGSNPSGAKMFIHVPTNLPSNPAIVVAIHYCQGTAQSYYQNTPYAQLSDQKGFIVIYPESPYSGTCWDVSSKATMTHDGGANSNSIANMVRYALQTYKANPAKVFVTGSSSGAMMTNVMAATYPDLFAAGIVYSGVPAGCFFTNSVNGWNSDCAQGRVNKSPADWAQMVKDAYPGYNGARPKMQIYHGGADNILLSPNYQETIDQWAGVFGYNSVSPQSSNNNVPQAGYKTDTFGPKLVGIFAQNVGHSVPVRGADDMKFFGL
Neurospora crassa	Sordariomycetes	5126	NCU08785T0	APSSGCGKGPTLRNGQTVTTNINGKSRRYTVRLPDNYNQNNPYRLIFLWHPLGSSMQKIIQGEDPNRGGVLPYYGLPPLDTSKSAIYVVPDGLNAGWANQNGEDVSFFDNILQTVSDGLCIDTNLVFSTGFSYGGGMSFSLACSRANKVRAVAVISGAQLSGCAGGNDPVAYYAQHGTSDGVLNVAMGRQLRDRFVRNNGCQPANGEVQPGSGGRSTRVEYQGCQQGKDVVWVVHGGDHNPSQRDPGQNDPFAPRNTWEFFSRFN
Neurospora crassa	Sordariomycetes	3705	NCU09774T0	TTIPSPHARATSRSPGCGSAPTITSGVKSLTVNGKQRQFTIRVPQNYQKDTTYKVIIGLHWVGGTMDQVAGGGTTGEPWAYYGMQKMANESAILVAPQGLNNGWANAGGEDIQFIDAINKYIDSGLCVDQVQRFSMGFSYGGAMTYAIACARAKDFRAVVVIAGGQLSGCSGGNDPVAYFGIHGISDGTLNVAGGRSMRDRFVRNNGCASMAGAPEPRAGSRTHITTAATGCKAGYPVVWAAHDGGHGPAPADAPVPSSDDGLRTWMPAAVWAFYTQPQLAMF
Neurospora crassa	Sordariomycetes	3766	NCU09491T0	ASLQQVTNWGSNPTNIRMYTYVPDKLATKPAIIVALHGCGGTAPSWYSGTRLPSYADQYGFILIYPGTPNMSNCWGVNDPASLTHGAGGDSLGIVAMVNYTIAKYNADASRVYVMGTSSGGMMTNVMAATYPEVFEAGAAYSGVAHACFAGAASATPFSPNQTCARGLQHTPEEWGNFVRNSYPGYTGRRPRMQIYHGLADNLVYPRCAMEALKQWSNVLGVEFSRNVSGVPSQAYTQIVYGDGSKLVGYMGAGVGHVAPTNEQVMLKFFGLIN
Neurospora tetrasperma	Sordariomycetes	83070		LSTTIPGPHARASGRSPGCGSAPTITSGVKSLTVNGKQRQFTIRVPQNYQKDKGYKVIFGLHWVGGTMDQVAGGGTTGEPWAYYGMQKMANESAILVAPQGLNNGWANAGGEDIQFIDVINKYIDSGLCIDQAQRFSMGFSYGGAMTYAIACARAKDFRAVVVIAGGQLSGCSGGNDPVAYFGIHGISDGTLNVAGGRSMRDRFVRNNGCASMSGAPEPRAGSRTHITTAATGCKAGYPVVWAAHDGGHGPAPADAPVPSSDDGLRTWMPAAVWAFYTQPQLAMF
Neurospora tetrasperma	Sordariomycetes	89742		AEVVKRASLQQVANFGSNPSGVKMYLYVPNKLATKPAIIVAIHYCSGTAQAFYQGTQYAQLAEKYGYIVIYPESPYKGTCWDVSSPASLTHNGGGNSNSIANMVTYTIKQYGADASKVFVTGTSSGAMMTNVMAATYPELFAAASVYSGISAGCFATGTVNGWNSTCSQGHSIHSQQEWANVVFNMYPGYEGPRPRMMIHHGSADTTLYPQNFNETLKQWAGVFGYTYGQPQQTLSNQPASGWTKYVYGPNLVGAYGTGITHATPMFPQDDLEWFGITGNNNASPSKAAPPATTHAAAVAAPTTTLLACVRPSTAPATPSSAAPAAPAAPASKGGCTVQRWGQCGGNGYTGCTACASSTTCKKMNDWYSQCV
Neurospora tetrasperma	Sordariomycetes	64282		ASLQQVTNWGSNPTNIQMYTYVPDKLATKPAIIVALHGCGGTAPSWYSGTRLPSYADQYGFILIYPGTPNMSNCWGVNDPASLTHGAGGDSLGIVAMVNYTIAKYNADASRVYVMGTSSGGMMTNVMAATYPEVFEAGAAYSGVAHACFAGAASATPFSPNQTCARGLQHTAEEWGNFVRNSYPGYTGRRPRMQIYHGLADNLVYPRCAMEALKQWSNVLGVEFSRNVSGVPSQAYTQIVYGDGSKLVGYMGAGVGHVAPTNEQVMLKFFGLIN
Neurospora tetrasperma	Sordariomycetes	121136		DCGQAPSSSPSVQIPTGVLTPVTDFGVNPTGLDLHIYVPKDLAPKPAVILALHLCGGTGPIYSYLSNYNPHADERRSFVVLYPSTPHDNNCWDVASKKSLTRDAGGDTTSLANMVRWAISEFDADPAKVFVTGSSSGCMMSNVMAAAYPDIFSAVSCYSGIPAGCLAGSPGASPQNSDPTCGQGKMIKSGEEWAAVLKSIYGKPEGYTEGSYPKVQTWHGEADFFVNYPNLGEQLKQWSTVLDVPFSKTQANAPDTGYTKIVYGDGSKLVGYSAKGVGHTVPVHPEEDLKWFGL
Neurospora tetrasperma	Sordariomycetes	42477		AAPSSGCGKGPTLYNGQTVTTNINGKSRRYTVRLPDNYNQNNPYRLIFLWHPLGSSMQKIIQGEDPNRGGVLPYYGLPPLDTSKSAIYVVPDGLNAGWANQNGEDVSFFDNILQTVSDGLCIDTNLVFSTGFSYGGGMSFSLACSRANKVRAVAVISGAQLSGCAGGNDPVAYYAQHGTSDSVLNVAMGRQLRDRFVRNNGCQPANGEVQPGSGGRSTRVEYQGCQQGKDVVWVVHGGDHNPSQRDPGQNDPFAPRNTWEFFSRFN
Neurospora tetrasperma	Sordariomycetes	39932		HPVFDDLITPFTPLDYKRAPAASLRQISNFGSNPSNAKMYIYVPDNLAASPPIIVAIHYCTGTAQAYYTNSPYARLADQKGFIVIYPESPYSGTCWDVSSHATLTHNGGGNSNSIANMVDYTLKTYNGDATKVFVTGSSSGAMMTNVMAATYPALFAAGIVYSGVPAGCFYSQAGGTNAWNSSCANGQVNGTPQVWAKVVRDMYPGYEGARPKMEIYHGSADTTLNANNYNETIKQWAGVFGFDYLKPDTTQDNVPQSGYTTYTWGKGKLVGVYARGVGHSVPIRGSDDMEFFGL
Podospora anserina	Sordariomycetes	4282	Pa_3_830	QSLTRVNNFGSNPSNAKMFIYVPRNLAAKPPIIVAIHYCTGTAQAYFSGSPYRQLADQKGFIVIYPESPYSGTCWDVSSRATLTHDGGGNSNAIANMVKYTLQQYNGDPTKVFVTGTSSGGMMTNVMAATYPDLFAAGIVYSGTAAGCFYSQSGGTNAWNSSCAQGQVRSTPQVWAKMVFDAYPGYEGPRPKMQIYHGSADTTLHANNYNETIKQWAGVFGLDPAKPDVTQANTPQSRYTTYSWDNGKLIGVYAQGVGHSVNMRGADDMKFFGL
Podospora anserina	Sordariomycetes	525	Pa_1_4870	ASLTQITNFGSNPSGARFYIYVPDRLASNPAIITAVHYCSGTASAFYNGSPYARLADTHGFIVVYPESPNSGGCWDVSSNAAYTRNSGANSHAIVNMVNWTIERYGADRNRVFLAGLSSGAMMTNVLAATYPDVFKAASAYAGVPAGCFYTGTVAGWNNTCANGQSITTQEHWAQTARNMYPGYTGPRPKMMIYHGSADDIIYPRNFNETMKQWAGVLGYTYGSPRQTIPNSPSAPYTKYVYGDDLVGIYGTGITHNIQINGALDLEWFGITGQPATTSSASGPTTTPVSSSTLVTSVRTTTTSAPPVATTPAGCTSPKWGQCGGQGWTGCTVCAAGSTCTFGNNWYSQCL
Podospora anserina	Sordariomycetes	2576	Pa_1_24510	ARSPGCGKTPTIRNGQYTTTVNGKQREYIVRLPDNYDRNFAYRLVFTFHALGGNAQQIANGGGGTLAWYGLPPLMTGNNSAIFISPNGLNQGWANTGGEDITFVDNMVRTIENDLCVEQSLRFATGFSYGGAMSYSWACSRPDQVRAISVLSSAVLSGCNGGTQPVAYYHQHGTRDSVLSISMGRQMRDRFVQNNGCTPLNPEPQPNGGRSTKTEYRNCLPGKPVTWVIFDGDHNPSQQDQGSNTPFAPGNTWEFWRQFQADGSSNPSPEPTSNPGNPQTTLITTSRAPEPTTGPAPGPTAPRWGQCGGQGWNGPTVCVSGTTCTKLNDYYHQCL
Podospora anserina	Sordariomycetes	8825	Pa_6_6700	APSAPGANDIPRDVLTQISSWGSNPTNLQLHLYAPSNLTGKPAIILALHGCFGSGPGHAEMTSQFQTLSSSRNFVVLYPSSINDNNCWDVASPASLTRDGGGDSTGLATIVRWATTTFNADPKKVFITGSSSGCMMSNVMASAYPDLFSAVSCYSGVPAGCLAGSPGSSPISADQTCANGGIRKTGEEWAEVVRGMAPLPYPKVATWHGDNDFFVNYFHNFEEQLKQWGAIHGVEFTRNETNVPAAGYTKMVYGDGTKLVGYSASGVGHVVPQFEAVDLEWFGL
Podospora anserina	Sordariomycetes	6810	Pa_5_1000	LRPSPGCGKTPALVTSSSTTTPLRITSNNKQREFFVRLPQNYNSSTPHRLIFTLHALGGTAQQVIAGQGGYLPYYGLPPLANSSTTPTVFVIPNGLNNGWQNSNGEDVTFLRSVLSTVESDLCVDQDLRFSTGFSYGAAMSYSLACSLGKEIRAVAALSGNPQISGCAAGSEPVAYYGQHGTTDNVLPLAQARQMRDRFLKNNGCAAQAEPPVPAAGSQGKVKTVYTGCLPDKPVTFVVFDGGHVPTPRETGESETFAHKETWEFFSQFT
Podospora anserina	Sordariomycetes	8904	Pa_6_7410	QLQPVPTFGPPIPSRAKMFVYAPPNLPPNPAILLGVHYCTGTAQGYYNGSPYKRLADEKKFVVVYPESPNEGGCWDVSSRATLKRDGGSDSHAIANMARWAVERYNGDKGRVFVIGESSGGMMASILAAAYPDLFSAVINYSGVAAGCFFTDSVAGWNGNCSGGRMNLTPEEWARWVLDAYPGYNGTRPRMQVYHGSADDVIAPANYNYSIAQWTTVFGYPGTPLEEKKDVPERRYTTQVFGEKLTGIWAEGVGHGVPVHGEEDMKFFGL
Podospora anserina	Sordariomycetes	6887	Pa_5_320	QSSGCGKAPPSSGTKSMTVNGRQRQYILQLPNNYDRNKQHRVVIGYHWRDGSMNDVASGGFYGLRQLAGDSTIFVAPNGLNAGWANNGGEDITFTDQIVTMLKNDLCVNEGEFFATGWSYGGAMSHSAACSRPDVFKAVAVIAGAQLSGCSGGNSPVAYLGMHGAADNVLPISMGRQLRDKWLQTNGCTSKNAPEPSSGQQNHIKTEYSCTRAAVTWIANGGGHVPDPSGSNGVKFAPGETWSFFNAAVGGGGGNPNPQPQPTTAPTNPQPTQPTNPGNPGGNCAPRWAQCGGQGWNGPTCCESGSTCRASNQWYSQCL
Podospora anserina	Sordariomycetes	6933	Pa_5_12620	ASLTLVTENFGPNPRNNPFYIYVPDVLPPNPAILVNPHWCHGTAPAAFSGSQYATLASQHGFIVIYPQSSPAQANSDKCWDVSSKETLTHNGGGDSLGVVSMVKWTINKYNADPKRVFVTGVSSGGMMTQVLLGSYPDVFAAGAAFAGVPFGCFAPAGNNTGAFGYWSDDCAKGRVTKTPAQWADLVKSAYPGYDGWRPKLQLFHGTNDEILDYVNHQEGIKQWAEVLGVGITPVSVTPNTPISGWTKSVYGAEGWLEGYSAAGVPHDIRVQEATVMAFFELACKGEDCFRWGDSEWCDAEPSATTSSVVVSMTGAPVTTTSTSSTSVRVTTPSATSTSSRVTTTFVTSTSTAAPVAGQPLWAQCGGMGFNGPTACAVGTCTIYNPYYAQVNPQ
Podospora anserina	Sordariomycetes	8003	Pa_5_10670	HALPSATPGTVLAPRQLSNPSPGCGKSPFGSGVRTVNVNGRQRQFIVRVPNNYNPNRSYRLIFAFHWVGGTMNDISSGGTDRELWSYYGMQRNAGESAILVAPQGINNGWANNGGEDVAFVDTMIRHIEDALCVNQRQRFSLGFSYGGSMTFSLACSRAREFRGVAVIGGGQLSGCSGGNDPVAYLGIHGVWDGTLNVGQGRAMRDRFVRNNGCQNTNAPEPARGSGIHIKTNFNGCRSGYPVTWIPFDGGHWPGAVDNGPESGARSWVPGEIWSFFTQSQLAN
Thielavia terrestris	Sordariomycetes	2117790		ASLQQVTNFGTNPTSIQMFIYVPAKLAANPPIIVALHPCGGSAQQWYSGTKLPSYADSNGFIIIYPQTTRYSNCWDVNNAGSLTHGGSGDALGIVSMVNYTLSKYNGDKTKVYAMGASSGAMMTNVLAGSYPDVFEAGASYSGVAFACFAGSTSPPTPFGANQTCAQGLQHTPEEWAAFVHNAYPGYSGKRPRMQVIHGLADTLVRPQCGYEQLKQWSAVLGLTNTRNVTGSSVPEGAQYTEIVYGDGSQLVGYFGQGVGHFAPPNEPVMLKFFGLL
Trichoderma atroviride	Sordariomycetes	42346		SSHYTGGDTSGCGKSHWFNGIPQIRTLTSSGVDRSYGIHLPSNYSENNQYPTILGFHGSSSIGFFFEADTGLDDSEYTGDKIMVYPNGLGGAWAGANYSAASVQEDLQFVWDVLVDLRKNWCIDSARIYATGLSIGGGFVDTIACNATVGGEFAAFAPASGSFYTNNDDNHENCEPARVPMPILEFHGGADTDVKYDGGEGEGGIEPAIPDWLSWWAQRNECDEQYEQVDLFNDDVHHLSWTCNGQTGVVQHYKTDDQKHDWASTGINFSQLAAGDLPTHISASALIQSFFMKFTRPEA
Trichoderma atroviride	Sordariomycetes	161133		NPVNGVSMYIYVPDRVATKPPVIVAIHPCGGSAQEYFSLTRLPSYADSFGFILIYPQTTKDQNCWDCYSSASNTHNGGSDSKAIAAMVSYTLGKYNGDASKVFSVGSSSGAMMTPILMAAYPDVFAGGAGFSGVPAGCFENATSSTPSTPDQSCPHAQKGFTAQQWGDIARAEYPGYTGQYPKMQVWEGTADTLVTIGNLQAQLDQWSNVMGLSFSHNETNTPQSGYTKIVYGDGTRLVGYSAAGVGHFVPFHETDVLDFFDLLGGTSTSSSTQPSGPTSTTGGGGGPSCTAAHWAQCGGMGYSGCTVCASPYSCQVSNAYYSQCL
Trichoderma reesei	Sordariomycetes	72072		AAIDTVKRASAGCSRTHDWAGQTKEFSFASSGGTRSYRIHLPSNYQPGSPKPLIIAYHGSGDNPANFEKTTRFSDPSVNPNMIVVYPAGINGNWQGPTYATPGVSDKVFTTDLVNRIKDNYCVDEARVYATGHSNGGGFVNTLACSPDHGGQFAAFAPVSGAMYTDVNGNDNCHPARSPLPMFETHGTADTTIPYNPTGPGRGGPLPSIPDWLSRWQGRNQCTTSTTTDLAAGVHDTRWKCAGIDSLLRHVKIDGAGHAWPGPGSQIDISPQVIQFLSVNFKP
Ttrichoderma virens	Sordariomycetes	39449		LVLPKSLSSISLEGCLKGLPHGQSIGSVANVTITSGGLLRYYLISIPPTYHDEIPTPAILSYHGGLRTAESQLQLDELTNPEFNTNSFVIYPQGINDVWQGVPNVTINDVQFTADILDHVQKQYCIDPTRIFATGKSDGAGFCNVLACDKTMSSRIAAFAPVSGAFYIDTLPCAPDEVQIPCSPSRHDIPFLEFHGGNDSTINYHGGERKQECLPSIPHFIQQWAVRDGLSLHNVTTPISSNTVSYKYGSGVNFGLVEHVYDAVIGHDWPSTAPNSDNQAAGHHIASFNATPIILEFFKQHPLSLWDILAEI
Ttrichoderma virens	Sordariomycetes	41882		AAIGVEKRASAGCSRTHDWAGTTREFSFESSGGTRSYLIHLPASYKPGSPKPLIIAYHGSGDNMANFETTTRFSDPSVNPNMIVVYPAGINGNWQGPTYATPGVSDKIFTTDLVNRIKDNYCVDEARVYATGHSNGGGFVNTLACSPDHGGQFAAFAPVSGAFYTDVTGNDNCHPARSPLPMFETHGTADTTIPYNPTGPGRGGPLPSIPDWLSRWAGRNQCTTSATTDIASGVHDTRWKCAGIDSLLRHVKIDGTGHAWPGKGSKIDISPQVIQFLSVNFKP
Ttrichoderma virens	Sordariomycetes	51690		TTLYTGGDTSGCGKSHWFNGITQYRDIQSSGVDRSYGIHLPSNYDASRQYPTILGFHGSSSIGFFFEVDTGFDSEQFTGDKIMVYPNGLGGAWAGANYSKATVEQDLQFVWDMLVDLRQNFCIDSARIYATGLSIGGGFVDTIACNATVGGEFAAFAPGSGSFYTNNDENYQECQPARVPIPILEIHGGADTDVRYDGGEGEGGIEPSIPNWLSRWADRNQCDEQYQQEDLFDNDVHHLSWTCGGQEGVIQHYKTDDQKHDWASPDINFSQIAAGDWPTHISATTLITNFFMRFKRPAA
Aspergillus flavus	Eurotiomycetes	34742		AGSAGCGQPLPPSQNPGGSSYGVNFTLSAGTQRFYRIHIPSNYNVKTPTPLIFSFHGRGKTAESQEKLSQFSNEDWNPDAIAVYPQGLNKEWQGDPHSKDVDDIAFTMEMLDYFQEKFCIDSTRVYAAGKSNGGGFTNLLACDPTASTRIAAFAPVSGAYYQDVSEEACHPTTVPIKCSPGRPSIPILEFHGTADKTIPYGGGGRRGECLPSIPHFVREWSKRLGYGLHNTTKELYDGNVQEYQYGNGDNRGIVTHYRIGGLGHDWPSVRPNSDNPNGTYLDATPIIVKFFKQWVLPGSSEDNQSEAR
Aspergillus flavus	Eurotiomycetes	30801		RAIHNGRSLIPRAGSLEQVTDFGDNPSNVKMYIYVPTNLASNPGIIVAIHYCTGTAQAYYQGSPYAQLAETHGFIVIYPESPYEGTCWDVSSQATLTHNGGGNSNSIANMVTWTTKQYNADSSKVFVTGTSSGAMMTNVMAATYPDLFAAGIAYAGVPAGCFLSTADQPDAWNSTCAQGQSITTPEHWASIAEAMYPDYSGSRPKMQIYHGNVDTTLYPQNYEETCKQWAGVFGYNYDAPESTESNTPEANWSRTTWGPNLQGILAGGVGHNIQIHGDEDMKWFGFTN
Aspergillus flavus	Eurotiomycetes	31785		ASSSGCGTNPSLSNGLNYMDVNGQSREYIIQAPDNYDASTPHKLVIGYHWRDGTMNNVVENGFYGLSSLAGDVPTVFIAPQGLSNGWANTNGDDITFTDQLLEAIESSFCIDQDRRFATGWSWGGGMSYSVACSRADVFRAVAVLSGAEISGCDGGSVPIAYFGQHGISDSVLNVELGRTLRDHYAQVNGCDAATPPEPGVGSGTHVVTDYTGCAEGYPVQWVAFDGDHEPLPSDGGSSDSFTPGLIWEFFSQF
Aspergillus flavus	Eurotiomycetes	32616		ANSSGCGKQPTLVNGVHKINDREYILKVPDNYNANKPHHLIFGLHWRGGNMNSVVNGESVEPWYGLETRAQGSAILVAPNGRNAGWANTNGEDVALIDAIIKQVEDDLCIDQSSRFATGFSWGGGMSYALACARAKEFRAVSVLSGGVISGCEGGHDPIAYLGIHGISDPVLPFDGGVTLANKFAANNGCQQAYVGKPGLGSHSSVQTDFKGCSRPVSFIAYDGGHDAAPLGVGNPLAPDATWKFFMAA
Aspergillus tubingensis	Eurotiomycetes	47618		VKRSGSLQQVTDFGDNPTNVGMYIYVPNNLASNPGIVVAIHYCTGTGPGYYSASPYATLSEQYGFIVIYPSSPYSGGCWDVSSQATLTHNGGGNSNSIANMVTWTISEYGADSSKVFVTGSSSGAMMTNVMAATYPELFAAATVYSGVSAGCFYSNTNQVDGWNSTCAQGDVITTPEHWASIAEAMYSGYSGSRPRMQIYHGSVDTTLYPQNYYETCKQWSGVFGYDYSAPEKTEANTPQTNYETTIWGDSLQGIFATGVGHTVPIHGDKDMEWFGFA
Acephala macrosclerotiorum	Leotiomycetes	662895		AQYENITIRSSGIERWYLLTLPPNFDHSVATPVILSFHGGGRNATQQYYLSQLSNPDFNDFAIAVYPNGKRASLLTPENKTWQGVPGARTNDIQFTADIIADLSSKYTVDKSRIFATGKSDGGGFCNTLACDPVLSKQIAAFAPVSGAFYVKNDTKCEPTTIEIPCGASRTNIPMLEFHGGIDSTINYTGGGKREECLPSVSHWIREWARRDGLSVKNESAPLNGTNDTTVYEWGSGKKKGLVKHVFDESIGHDWPSTEDNSDNIREGHKPASFDATSIIIDFFKEHAL
Acephala macrosclerotiorum	Leotiomycetes	763406		YTTPGSLPGSAYAGCGKLLPKGQTLGSVTNVSIASGGLQRSYLISIPPRYNAFIPAPLILSYHGGNRDALSQLQLDQLTNPEFNTVSMVVYPQGIAGKWQGVPGVTVDDVQFTTDILNQIESLHCINPSRITATGKSDGAGFCNVLACDPVLSKRMAAFAPVSGAYYIDTLSCNASTVAIPCSAGRKDIPMLAFHGGNDTTIPYLGGERQDECLPTIPHFIQDWAIRDGLGVSNVITPVAVDTVKYSFGRGLETGLVGLYYESNIGHDWPSTQPNSDNTAVGHHVANYNATPIILDFFESHPLSVLETLGEAF
Acephala macrosclerotiorum	Leotiomycetes	714755		MTSGYSDLRFHPTNVGFYIYIPSVTPNLAVIVAMYYCTGTAQAYYSGTQYATLADQHGFIVIYPNAPTSGGCWDAASTATLTHNAGGDSLGIASIVRYTISTYGADTSRVFMTGTSSGAMMTNVLAGAYPDFSAWNSRCATGELIKTAQAWGDGVRAGYLGYTGTRPRLQMWHGTVDTTPYYQNFIEENKECVGHTVPIHKSAVLDWFGITGSLFPSSGTSTTSTTPTLTTATTAITGQCGGISWTGSPCTYSNAYYSQCL
Acephala macrosclerotiorum	Leotiomycetes	788587		MLYTFQHRFILFTIVITLTLTSLLFLLFLCSYSTNGAQNALVSVPDFGANPTKLQMSIYVPTKLATPPAIILALHGCGGTGAGYYQQTKYASLADTNGFIAIFPSSPHDNNCWDVASVKTLTHDGGGDSNGLANMLKYTITKYNADPKKVFVTGTSSGGMMTNVMAATYPDLIAAGSGYSGVAAGCLAGSPGSSPTTADPTCADGKVHKSNEEWKTVVKNMYPAWNGSYPKMQVWHGTADTFVNYPNLIEEIKEWEGVFGISFKGNQTGGYTQMVFGDGFQFVAYSAVGVGHTVPVHETVDLKWFGIT
Acephala macrosclerotiorum	Leotiomycetes	714871		MYVYVPTKKVDKAPIIVAIHYCTGTAQKYFSGSNCASLADTHGFIVICPNSPSSGGCWDVASTSSLTHGKGGDSETIVNMVKYAVTNYGGDADRVFATGSSPGAMMTNVLAGAYPDVFKAGSVYSGVPDACFYVSGATTRMATPDWSNSCANGQNIKTTQAWGNLGNIFHGTADNTFDYPNLAEQMKEWSNVFSISFTKNVTNTPQSGYTQMVYGDGTKLVGYSTQGVGHAVPIHESMDLSWGIA
Acephala macrosclerotiorum	Leotiomycetes	707059		MSPFTSTSLPSFRQSLLSSSTHTTDTYAYIIIFPDSPNLSDHCWDVSSNATLTHNGGGDSLGIVSMVKYALQKYNADPARVFPMGTSSGAMMTNVLLGSYPDIFAAGSALAGDACATGKVVKTGAEWNAMVDAAYPGYTGFRPKMQVFHGTADTTLYPQNLQEIKEWTAVLGLPANPVGTNEDYLAKGWTTNVYGDKFQATSAAGVTHNIQTNETEGLRWFDLKCGGTGCYLRSTGSRT
Byssothecium circinans	Dothideomycetes	566286		ALVKVNDFGANPTNLQMNIYVPTNVAPKPAIILAIHPCGGSGELYSGRTGYNTLADTKGFINIFPSTTKDNNCWEVHTKKGLSREAGGDNQGLANMIKYTIQKYNADPARVFVTGSSSGCMMTNVMMATYPDLFSAATCYSGVAAGCLAGSPGASPTTADPKCANGQVIKTPEQWAAQVKAMYPGYNGTYPRFATWHGTADYLVTYANFGEQLKEWSAILGVSFSKNVTNTPQSGYTQMVYGDGTKLVGYSASGVGHTVPVHGADDMKWFGL
Byssothecium circinans	Dothideomycetes	565321		AKASPGCGNAPKLVTPDASKTPLNITVGGKSRSFYVKLPDAYDNKHPYRLIFTLHALGGTAQQVTLGTGGYLPFYGLPAVINDTIGAIYVAPDGINNGWANTGGQDVTFISQLVKTLNDDLCIDENLRFSTGFSYGSAMSYAIACSLAKDFRAVAALSGNPQISGCAGGNDPIAFYGQHGVSDQVLPISGGREMRDRFVKNNGCTPQTAAEPAVGSGKHIKTTYSGCDPKYPVVWIAFDGAHTSQPKDSGASETFSHTETWAFFKQFT
Byssothecium circinans	Dothideomycetes	491628		AESSGCSKTTLPDDVKLGVSKDVTIDSTSINDTISLRNYRIHVPKSYKSGTPVSLMLSFHGRTQTASYQERLSQFSNASYGFDGIAVYPQGIPKVGTKAYQWQGDIEAPAYINDVKFTLEIIDHIESNYCIDTSQIYSTGKSNGGGFTGLLACDASATKKIAAFAAVSGAWYLNTTTQQPPPCTPSRKSIPFLEFHGVEDDTIKYHGGLNKRRNANSTDIPAYVNAWADRDGFDEEKNETATLCGGDVKTFKWGETVQHYRYKKFEHWWMSEFGNEDTNTTTCKEADATRVILKWIKQWSL
Byssothecium circinans	Dothideomycetes	520848		MYVYVPTTLKKPAPILVAIHHCQGSATGYASSTKYQPLANSKGFIVIYPNSRSSGGCFDVASTASLSHDGGGDSQTIANMVKYAIDKYGGDKERVFTTGTSSGAMMSQVMAGAYPDVFKAAASYSGVPDGCFFVQGSTATQDPPGWSNNCANGQLTKTAQQWGDLTRGYYPGYNGTRPRMMIWHGTSDNTLRYANYQESLKQWSNVLGLTTSKTAMNTPQSGYTQTIYGSGDTNTAQLVGYSAQGVGHSVPTHESNEIAFFGI
Byssothecium circinans	Dothideomycetes	476613		QQLSSNLTQITTNFGPNPRNVSFYIYVPKTLRANPPILVVPHWCHGTGQDAFRGRPYASLGDQYGFISIYPDSPNKEDHCWDVSSNASLTHDGGGDALGIVSMVRWTLQKYGGDKNRVFVTGTSSGAMMTNVLVGSYPDVFAAGSAWAGVAFGCYAADGYGVWSDACATGKIIKNGSEWAALVKSAYPGYTRYRPKLQVLHGTADTVLYPQNLKEEIKQWTSVFGVSDTPKETTKDTPLKGWTRYRYGPKFEAYEAAGVSHDIPNQADLVMSYFDLACDSSKYSSCFSRTSRRGDYD
Byssothecium circinans	Dothideomycetes	474636		AQLTQVSNYNNNAKAKPGMWVYVPDKVQSDALVVAIHSCQSSAQKYFANSKIPWHQGSDRKGYVTVWPSSTTECWDVSSKASLSHDGGGDSNAIANMIKYAITQYKIDPKKLYVTGGSSGGMMSNVLAATYPDLITAVSLYSGVPAGCFVSSSGGAAQWNNTCSGGQSTATPQKWGDVVRAMYPGYNGTRPRMQIWHGSTDGTLSPKNYDETIKQWTNVFDVSTTPTSSKPDTPERNYRMDDFGPNVEGIWAVGVGHSVPSHLDASEAWFGL
Byssothecium circinans	Dothideomycetes	469700		KASAGCGKTLPAGLTPGGPSQNLTLESESQINSTITRAFRTYLPEQFSANNDNAKPLILAFHGQLQPARSMETITNLSAPFFNREAVVVYPEGLFYQSVGGQQWLGDPAASPSSVVDDRIFAEELLDYVTSSFCIDEQRIYVTGLSNGGGLANLLACSPTLNRRIAAFATVAAAHYTDAALTEPLFGAGCDPQLQNGRYLPIMEMHGLNDSVIAYDGDNSPAPPTIPLGEWVNAWIDRERCGSMQTSTESLEGGNVTRSAMTCGRARDLVVHYAINNFGHGWPATLWQGQPFEQLRLGPTTWNATSVIVEWFNKWTLDASA
Byssothecium circinans	Dothideomycetes	451419		LPQPSQSYAPPRAIPARAGSGCGKSQFLPGVTQYRFGLKSSGKDRSYSFHLPAGYDKNRKHPVVVGFHGSSSVGLFFELDTKMSEARYSGDKIMIYPNGIDGSWAGPSYHSNSSSTIAEDIQFVSDLLNDVKSSFCVDDRKLYAVGMSNGGGFIGTLACDPVGSTLFSAYAAHSGAFYTDTNGPSNNCAPSPSALPIKMLEIHGAADSTVKYGGGQGDGGPQPPIASWLEWWAERNACSQKKEESIADGKVTALKWTCGGTEGVLQHYRVEGLGHCWADTEINLSQISVPQGPSVMRASEIVMGFFAGV
Fusarium oxysporum f.1	Sordariomycetes	14362		QLQTITNFGNTYGTQLTMQAYIPGNLPASPAVMLALHACGGNGPGYFQQTKYKSLADSRGVILIFPSSQKDFNCWDVASTKTLKHDGQGDSQVLVSMVDYVIKTYKADPKKVYVTGTSSGCMMTNVLAATYPDRFAAATCYSGVAAGCMAGSPGSSPISSDRVCSDGKIIKTGQQWADQVKSMYPGYSGSYPRFKTWHGTADNLVFYRNLLEQIKEWSTIQGVSFTRNETSTPQSGYTTMIYGDGTKFVAVSAAGVGHVVPTHEDLDFKWFGLT
Fusarium oxysporum f.1	Sordariomycetes	9319		AEVVPRGQLKEVTSYGNNPTGTKMFLYVPKNLKSNPAVVVALHYCTGTAQAYYQGTKWASNAEKYGFIVVYPQTPYTPGNCWDVSSKMTLKHEGGGCSTSIANMAKFVLKEYNGDAKKVFVTGESSGAMMTNVMLATYPDVFAAGSAYAGVPAGCFVSQQNQAAAWNSTCSQGKSIYTQTQWANVVKNMYPGYNGPRPKFQIYHGTADPTLNVQNYYEEIKQWTGVFGYSSNPQSSTPNTPASPFTRQVFGEKFQAFLGQGITHGVPHFDDNDLKWFGII
Fusarium oxysporum f.1	Sordariomycetes	21618		ASAGCGKQPPSSGVKTMQVNGKNREYTLQLPNNYQNNKPHRLVFGYHWLSGNMGNVVQGGYYGLRNLAGDSTIFIAPNGLNAGWANQGGEDITFTDQMLAFAKQNLCIDEKQVFATGFSYGGAMSHSVACSRPNDFAAVAVISGALLSGCNGGNTPVSYLHIHGSADNVLSIQQGRQLRDKWIGTNGCQQKQVNDPAPGAQNYVKTSYTCSRKPVTWIGHGGGHVADPTANGQKFAPGETWSFFNAAAGKSAKLRC
Fusarium fujikuroi	Sordariomycetes	7881		MLLSALSACIEARLVHGRCRDLSSGQSPGHVSNVSITSSGQERSFLVFIPPGYSKDQPTPAILSYHGGVRDAEDQLHLDQLTSPDFNPGSLVIYPQGIQDTWQGVPGVKTDDVKFTADILDYVESHYTVDKRRIYATGKSDGGGFTNVLACDADMSLRFAAFAPVSGAFYIDTSSCNPDTVSVPCNAQRDNIPFIEFHGGNDTTIRYDGGARKKECLPSIPHFIQQWALRDDLGSSNQETNIAPNTIRYRFGSGSTAGLVEHYFESDIGHDWPSTVPNDDNQRSGHHVASYNATPIIVDFFSRHSL
Fusarium fujikuroi	Sordariomycetes	10367		AEPVPRGQLTQVNSYGNNPTGTKMSLYVPKNLKSNPAVVVALHYCGGTSQAYYQGTKWASNAEKYGFIVIYPQTPYSGGCWDVSSKMTLTHEGGGCSTSIANMAKYVLKQYNGDAKKVFVTGESSGAMMTNVMLATYPDVFAAGSAYAGVPAGCFVSQANQAAAWNSTCSQGKSIYTQTQWANVVKNMYPGYNGARPKFQIYHGTADPTLNVQNYYEEIKQWTGIFGYSSNPQSSTPNTPASPYTRQVFGEKFQAFLGQGIGHGNPHFDDNDLKWFGFIVSHVQNPTEARN
Fusarium fujikuroi	Sordariomycetes	11604		QLQTINNFGNTYGTQLIMQAYIPSNLPSSPAVMLALHACGGNGPGYFQQTKYKSLADQKGVILIFPSSQKDFNCWDVASTKTLKHDGQGDSQVLVSMVDYIINTYRADRNKVYVTGTSSGCMMTNVLAATYPDRFAAATCYSGVAAGCMAGSPGSSPISSDRVCSDGKIIKTGQQWADQVKSMYPGYSGAYPRFKTWHGTADNLVYYRNLLEQIKEWSTIQGVSFSRNETNTPQSGYTTMIYGDGTKFVAVSAAGVGHVVPTHEDLDFKWFGLS
Karstenula rhodostoma	Dothideomycetes	428304		MSIALAKLQVYVHSPHLEAAHLQITSTLTTMKTTSAIVLGFIAAASANPLNTRSETGSSGCGTPHNSGFNSNPDSHTITSGGRDRTYAVRVPDGYNDDPNKPRKVIFDFHGRAGSPENQYQNSQYDKYDAGKEYLAVYPAGVDAAWQGAPYAVKGVDDVLFVKDLLARLREQYCIDDNHVYASGKSNGGGFVDTLACSDVGDQFAAFAMAAAALYDDTSKDRCDKKRAILEAHGGNDATIPYPGGSTNSGGDVPDVDQWVTWWGQRNGCAADEGKTTQHDGYQTTTFACEGLSAVVKHYKINDLGHCWPSSTGDNSDGSRDYCGDHSLDFTPRVLDFFGTWDLTNAPKN
Karstenula rhodostoma	Dothideomycetes	354173		MYVYVPSNLKKPAPIVVAIHHCQGSATGYSSETKYQPLANSKGFIIIYPNSKSGGGCFDVASTASLTHNGGGDSQTIANMVKYAVDKYGGDSERVFVTGSSSGAMMTQVMAGAYPDVFKAASAYSGVPDGCFFVQGSTATQDPPGWNNACANGQSTKTAQQWGDATRGYFPGYNGTRPRMLIWHGTADNTLRYPNYQESLKQWSNVLNLTTSKTASNTPQSGYTQTIYGDGDSNTAKLVGYSGQGVGHTVPVHEAADVAFFGI
Karstenula rhodostoma	Dothideomycetes	437144		KKVVSRGSSGCGKTQWPTDFTHYRFGLQSCGKDRSYSYHIPANYDKNKPYPVVLGFHGSSSVGLFLELDTKLSQWRYSADKIVVYPNGLDGSWAGPTYHNASTVQEDIRFVADVIADVKASVCVDEEKMFATGMSNGGGFIGTLACDPLGSTLFSAYASHSGAFYTDINGPDNNCNPNPNALPIPILEIHGSNDGTVHYEGGQGDGGPEPAIPDWLDWWAERNGCERKTEEILFDGEVQHLSWKCGNLEGGLQHYKVASMGHCWADTEINLSQISVPQGPTVIRASEIIMKFFDGIAKS
Karstenula rhodostoma	Dothideomycetes	349873		ALQQVTGFGTNPTGIQMYISVPAKVATNPAIIVALHPCGGTASEWYSHTKLPSYSESNGFILIYPQTTKYSSCWDVNNAGSLTHGGNGDALGIISMVNYTLNKYNGDKSKVFVMGGSSGAMMSNVMVGSYPDVFAAGAAYSGVAFGCCAGSKSEPTPFGANQTCAQGLTHTADDWAKFVYNAYPGYTGKRPRFLVAHGLADTLVRPQCAYEQLKQWSKVLGVTNTANKTGSGVEEGTAYTQMIYGDSNQLVGYIGQGVGHIAPPVEPVLLKFFAITS
Karstenula rhodostoma	Dothideomycetes	452533		QQLSSTLTQVVNFGPNPRNVSFYIYVPKNLPPKPPILVAPHWCHGTAQQVFDYRSWASAGDKYGFISIYPNTSNVVDQCWDVSSSATLTHNGGGDSLGIVSMVKWALRKYDGDKDRVFVSGTSSGAMMTNVLVGAYPDVFAAGSVWAGVPFGCFAGDGFDVWSDACATGKIIKTGAEWATLVEKAYPGYNGFRPKLQVLHGTVDTVLYPQNFEEEIKQWTSVFGYSPTRNETTPNTPLQGWTRYRYGPKFEAYSAAGVDHNIPNQDELVLEYFDLKCNGTKKGKCYSRASGHGA
Lentithecium fluviatile	Dothideomycetes	476541		ALQQVTGFGTNPSGVQMYISVPAKVATNPAIIVALHPCGGTASQWYSGTKLPAQSESLGFILIYPQTTKYSNCWDVNSAGSLTHGGNGDALGIISMVNYTLNKYNGDKSKVFVMGGSSGAMMANVMVGSYPDVFEAGAAYSGAAFACFAGSKSDPTPFGANQTCAQGLTHTPAEWNNYVQNAYPGYTGKRPRFLVAHGLADSLVRPQCAYEQLKQWSAVLGVTNTKNITGSAVPQGSQYTQMVYGDDNKLVGYIGQGVGHIAPVVESVLLKFFSLA
Lentithecium fluviatile	Dothideomycetes	434890		ISAASPRAASGCGKTQFLPGVTQYRFGLKSSGKDRSYSYHLPSDYDKSKKYPVVVGFHGSSSIGAFFELDTKMSSSKYSSGKIMVYPNGIDGSWAGPTYHTGSTVAEDIQFVADLIAEVKSSFCIDETRVFAVGMSNGGGFVGTLACDPVGSALFGAYAAHSGAFYTDLNGPDNECRPSRLLIRMLEIHGLADSTVKYVGGQGDGGPQPPIAEWVQWWADRNNCGSSKTEEDLIDGSVHHVSWTCRGESGLVQHYRINELGHCWADTEINLSQISVPQGPAKVRASEIVMGFFDRISKV
Lentithecium fluviatile	Dothideomycetes	321269		RTIQQSAGCGKAIPNVIELGKSKNLTIDSASGESPRKYRINVPDSYDPKVPVPLIYSFHGRNKDMKYQDELSQFSNRSFGFKGIAVYPEGVPYTKGSHPKQWQGDPDAPDPINDVTFTLELLDHLLDRYCIDPSRVYASGKSNGGGFTGLLACDPSASSRIAAFAAVSGAFYLNQETQQPLPCALPPNRKAVPVMELHGAKDEQIKYEGGPNEDRDNATTSNIPAWVNAWAERDGFVPSKNGTGSLCKGARDVKTWKWDETVVHHLYRNMGHHWPSQYGNNDTKLTTCAEADATKLILDWFGKWSL
Lentithecium fluviatile	Dothideomycetes	407818		GKTQSVTNWGDNPSNLPAVLVYTPDKIATKPAIILGLHPCGGTGQMYQQMTPLNSYADKLGFIVLYPTSKSQSGMNCWDAHSAKSLKHDGGGDSQGLAGMAKWALKTYNGDAAKVFAVGGSSGAMEANVLAATYPDIFNAAASYSGVPAGCWAGSPMSTPMSSDLTCPMGQKAASYSAQKWGDIARESYPGYNGTRPRMMIVHGTADTAVVIGNLKAQLDQWSNVLGVNWAKNTSNDPIANWKKITYDDGTKLVGYEVLNGPHIPAFQGDATMKFFGLM
Lentithecium fluviatile	Dothideomycetes	415377		ATTGCGKTPTLKSGNQTTTINGKQRKWILRIPDNYNSTRPYRFIFGLHWLTGSMTSVDTGSTPYYGLKALAQNSAIFVAPDGLNNGWANSGGEDITFLDTIRQQIDNDLCVNEKLRFSLGFSYGGAMSFSLACSKAKDFRAIAVLSGATLSGCSGGNDPIAYYGQHGVKDSVLPIDLGRQIRDRFVKNNGCQAKTAPEPAKNSKQRITTVYDGCKYPTQYTAFDGDHLPLPDDAGNDAGANSFTPAEVWKFFQQFE
Lentithecium fluviatile	Dothideomycetes	300970		QQLSSTLTQVKDFGPNPRNVTMYIYVPKNLPPKPPIIVVPHWCHGTAQDVFKGRPYASLGDQYGFISIYPDSPNKVDQCWDVSSNASLTHNGGGDALGIVSMVRWTLKKYGGDKDRVFVTGTSSGAMMTQVLVGSYPDVFAAGSAWAGVPFGCFAGDGFDVWSDACATGKIIKTGPEWAALVKNAYPGYNGIRPKLQVLHGTADTVLYPQNFQEEIKQWTTVLGVSATPTETTKDTPLAGWTRYRYGSKFEAYEAEGVDHNIPNQADTVMDFFDLRCNATASKACFSRASC
Lentithecium fluviatile	Dothideomycetes	310258		ASLTQVSNYNNNAKAKPGMWVYKPDTVKSDALVIAIHSCQSSAQKYFANSKIPWHQGSDRKGYITVWPSSTTECWDVSSKASLSHDGGGDSNAIANMIKYAITTYKTDPKKVYVTGGSSGGDKDADELFGMMSNVLAATYPDLITAVSLYSGVPAGCFVSSSGASAAWNNTCSGGQSKASGEAWGNVVRNMYPGYTGSRPRMQFWHGSVDGTLSPNNYQETVKQWTNVFNVSTTPTSSKPDTPEKNYRTDDFGSNVEGIWAVGVGHSVPSHLDVSEAWFGL
Leptodontium sp. PMI_412 v1.0	Leotiomycetes	425066		MGGRLTKLRVYNFSKIQTPHPCSGTGQQYYQMTNHLPLRPHDNYCWDVASTKTVSHDGGGDCNGLANMLKYTLTKYNADTKKVFVTGTSSGAMMTNVMCAVYPDLIAAGSGYSGVAAGRLAGSPGSSPTTATPTCADGKINKTPFQWTSVVKSMYPTFNGTYSKIQLWHGTADNFVNYPKLAEEVTECSGVLGSEYTQMMYGDGTRFTAYSAAGVGHTVPVHESVDLKWFGIS
Leptodontium sp. PMI_412 v1.0	Leotiomycetes	429190		NDYFTSTGYATYADTYGYIVIYPDSPSSDNCWDVASLASLTHNGGGDSLTIVNMVKYATANYGGDASKVYATGLSSGAMMTNVLAGAYPDVFKAGTVYSGVPDGCFYVSSATAGMSQAAWNSTCSGGLSVQTAQQWGNLVRSYYPGYTGSYPKMAIYHGTADFTLAYQNLAEQMKEWSNVLGVSWSQNISNTPIAGYTKMVYGDGTKLVGFSALDVGHSVPVRTEDDLVWFGLMPSRVVLSG
Leptodontium sp. PMI_412 v1.0	Leotiomycetes	437420		MYIYLPSNKLALAPIIVAIHYCTGTGPGYFSGSKYADLADQKGFIVIYPSSPSSGGCWDVASTTSLSHDKGGDSKTIVNMVAYAVKNYGGDPDKVFATGSSSGAMMTNVLAGAYPNIFKAGSVYSGVPDGCFFVSGATAGQATPGWNNDCANGRSVKTAQAWGDLTRSYYPGYNGTYPKMLIWHGTADTTLGYPNLAETMKQWSNVMNIPFTKNVTNTPQSGYTQLVYGDGTKLVGYSAQGVGHTVPIHESVDLAWFGIA
Leptodontium sp. PMI_412 v1.0	Leotiomycetes	508320		AANPLIQIREPFGPDPTNVSFYLYLPKKIAPNPPILVNPHWCHGTAQAAFEGTQLATLADTYGYIMIFPNSPNAADQCWDVSSPQTLSHNGGGDSQGIVSMVKWTLEKYKGDARRVFSMGTSSGAMMTNVLLGSYPDVFAAGSAWAGVAFGCYAANGYAVWSDSCATGKIIKTGVEWKAIVEAAYPGYTGWRPKMQVFHGTADDILYPQNLQEEIKEWTAVLGLPSTPVKTLPNDLQSGWTTYIYGDKFMAVSAEDVTHNIQTNATEVLRWFDLTCTGPGCFSRPGGPVVPISTTLTTIKWGQCGGLSWSGPTACVSGTTCTFSNPYYSQCL
Leptodontium sp. PMI_412 v1.0	Leotiomycetes	465381		ASLVQVKDFGGSNPTKINMYIYVPDKVATKPAVIVALHPCGGSAPSWYSGTKLPSYADKSGFILIYPGTPNMNNCWDVQSTGSLTHGQGGDALGIVNMVNYTLTKYSGDSTRVYVMGSSSGAMMTNVMAGSYPDVFEAGVAYSGTAHACFAGAPSATPMSSNQTCAQGLTHTPEQWGAFVRNSYPGYTGRRPRMMIVHGLADTLVRPQCAREALKQWSNVLGVPWSKNVTGVPSSAYTQEIYGDGTKLQGFFGTGVGHTAPVNEDLMLKFFGILA
Leptodontium sp. PMI_412 v1.0	Leotiomycetes	308562		LASPGCGKEATIKNGNQTIAVNGKQRAFVVRLPQDYNISKQYRLFFEFHWAHGSASQIINGGYATPYYGLPQLDKNNSSIYIVPEGLDEGGYQGWANKNGQDVDFTDAMITALQNGLCIDRNLIFSLGHSYGAGMSYALACARPKIFRAVAVNSGANISGCSGGTSPIAMYIQHAVGDSTLPISAGRAIRDQFVKNNGCTPQTNELQPPKGGHTNVVYKGCSANYPLTWVPFENNQNTGHVPAPVDTGATVSFTPGNNWDFFSRFN
Leptodontium sp. PMI_412 v1.0	Leotiomycetes	410983		ALVSVPDFGANPSGLKMSIYVPSKLSSSPAIILALHGCGGTGQQYYQQTKYPALADTNGFIVIYPSAPHDSNCWDVASTKTLSRDGGGDSNGLANMLKYTISTYKADPSKIFVTGTSSGGMMTNVMCAVYPDMVAAGSVYSGVPAGCLAGSPGSSPTSANQDCANGKIIKTSAEWVAQVKAMYPSYRGTYPKMQIWHGTADSFVNYYQNFGEQIKEWTGLLGVSFVKNNTNIPQSGYTQMTFGNGSKLVAYSAAGVGHTVPVHEAVDLKWFGIS
Leptodontium sp. PMI_412 v1.0	Leotiomycetes	488942		AALTQVSNYGGKATSKAQMWVYVPDNVKPNPSLVVAIHSCESSAQKYFQNDKIPWKKGSDGKGYVTIWPSAPQSCWDVSSKSTLVRNGGGDSNAIANMIIYAMDKYKVNATQVFVTGGSSGAMMGNVMAAAYPDLMSAVSVYSGVAAGCYVGAGVAQWNNACANGQSTKTAQAWGDIARAIYPGYNETRPRMQIWHGSADGTIAPQNYQEELKQWTNIFGVSMTATDSKDNTPEAKYKTSNYGPNVQGIYATGVGHSCPSHLAESEAWFGLVK
Marssonina brunnea f. sp. multigermtubi MB_m1	Leotiomycetes	3582		MHLINVTGPRSIFSSTLYWKCWDVLSPQTLSHDGGGNSQGIVSMVKWTLARYNGDARKVFSIGTSSGAMMTNVLLSSYHEVFAAGSAWAGVAFSCYASNGYAVWSDACATGQITKTGAEWKTIVEAAYPGYHSGWRPKMQIFHGTADTILHPQNLQEEIKEWTAVLDLPSAPVRTLADSPQSGWTTYVYGDSFTAKIAQGVDHNIQTNTTVVLDWFDLTCIGTGRFSRPASGGRSSSMGLPATSLAAATSSKSSTSKSPTSTSTSAATTATGTTQAKYQQCGGAT
Marssonina brunnea f. sp. multigermtubi MB_m1	Leotiomycetes	1770		AQNELQEVTNFTAGPTGAKMYIYVPTTKPCLAPIVVGIHYCSGTAAQYFTNTQYANLADDKGFIVIYPEAPSSGRCWDVASTASLTNGQGGDSQTIVNMVDYAVKNYGGDPDRVFVTGTSSGAMMTNVLAGAYPNIFKAASAYSGVPDGCFAVAGAAAGSDTPGWNSECSSGKSIKSAQDWGDLARSYYPGYTGPRPKMMIWHGDQDTILAYPNLAETLKQWSNVLDVAFTKNTTDTPESGYTEMMYGDGTKLLGYSAKGVGHTVPVHATVDLAWFGIE
Penicillium oxalicum	Eurotiomycetes	8207		AKVSGCGKNIPPAFPSPGQSKNLHLPNTDREYKLHLPANYDKNKPMALYFSFHGATRDMNEQESLSQFSNPEFNPDGIAIYPNGKDGYWLSNPNADTSRPNDLDFINDLLTHMEEKLCIDTRRVYAAGKSNGGGFTGVLACNATVGSRFAAFAAVSGAWYDTDDTPGVGPCAPAEREEGYPFLEFHGTVDKTAPIDGNNAAHPKLPVIDILEGWAERNGCCANVSWARNETVFENPLVKHVSWDCDGKTGIVQHYREGENGHCWPSTVSNDDYVNQGARCPLGKYVFNATEYIFDFFDQYQLN
Penicillium oxalicum	Eurotiomycetes	9245		SPVGQDAGNLAKRVNAGSLQQVTNFGSNPSGTKMYIYVPKKLASNPGVVVAIHYCTGTAQAYYTGSPYAQLAEQYGFIVIYPESPYSGTCWDVSSKAALTHNGGGDSNSIANMVDWTTKQYKVDTSKIFVTGSSSGAMMTNVMAATYPELFKAAVVYSGVPAGCFYSAANQADAWNSSCAQGKVISTPQHWGGIAKAMYAGYTGSRPRMQIYHGTADTTLYPQNFYETCKEWAGVFGYNYDAPQSVLNNNPQANYKTTNWGPNLQGILATGVGHTVPIHGSKDMDWFGFSGSGSSDGGSPGSGSSPSTTTSTNQGSTTTTSVSTGPTQGSGGSGGSGGGVAQQWGQCGGNGWTGPTQCAAGLTCTASNPWYSQCL
Penicillium oxalicum	Eurotiomycetes	6623		QQTVWGQCGGTGYSGPTTCTSGNCCNAVNPYYSQCIPGNCGGGQATTTLVTSKTTTSGAGPTTNPSSPGGSGNTSQGCGKSSTLKSGTFSTTVNGKQRQYILALPDNYDRSKSYKLIFAPHWLGGTMQDVANGNYYGVRPLAGNSAIFVAPQGLNNGWANEGGQDITFFDQIREKLQSELCIDNDQIYSMGWSYGGSMSYALACARPDVFRGVAVMSGANLSGCSPGTQPVAYYAQHGVSDNVLPINLGRSIRDTFVKDNKCTAQNAPEPAAGSGKHIKTVYSGCSSGHPVWWIPFDGPHEPLATDRGAGSPWTPGEIWSFISQFS
Phialocephala scopiformis	Leotiomycetes	773121		MLELQSFTNGAQNVLVSVPDFGSNPTKLQMSIYVPTKLATSPAVILALHPCGGTGTGYYQQTKYASLADTNGFIVIFPSAGHDNNCWDVATTKTLTHDGGGDSNGLANMLKYTIDKYNADPKKVFVTGTSSGAMMTNVMVATYPDMIAAASGYSGVAAGCLAGSPGSSPQTADPTCADGKVVKTSDQWKSVVKAMYPTYNGTYPKFQVWHGTADTFVNYPNLGEEIKEWEGVFGVSWNKNLTNSPQTGYTQMVFGDGDQFLAYSAVGVGHTVPVHESVDLQWFGIT
Phialocephala scopiformis	Leotiomycetes	650496		MEQLEKAISEVPGSILSRFRTFVCHLDLTEIALGYAQSADTHGFIIIYPTAPAGCWDVASTASLTHNGGGDSQTIVNMVKYAETHYGSDLDRVYMTGSSFGAMMTNVLAGAYPDVFKAGTLYGGVPDGCFYVAGATAGMTSPGWNNQCSGGKLIKTAQQWGDQVRSYYPGYNGTRPKMLIFHGTADTTLYYANFGEELKEWSNVLGVSFSHNETNTPISGYTKMIYGDGTQLVGVSCYNVGHTPPIRPSDDLAWFGLA
Phialocephala scopiformis	Leotiomycetes	592295		MYVYVPSKKLDPAPIIVAIHYCTGTAQKYFSGSNYASLADTHGFIVIYPNAPSSGGCWDVASTASLTHDKGGDSETIVNMVKYAVTNYGGDADKVYATGSSSGAMMTNVLAGAYPDVFKAGSVYSGVPDGCFYVAGATAGQATPGWSNSCANGQNIKTAQAWGDLVRSYYPGYNGTYPKMQIFHGTADNTLDYPNLAEQMKEWSNVFGISFVKNVTNSPQSGYTQMVYGDGTKLVGYSAQGVGHTVPIHESMDLSWFGIA
Phialocephala scopiformis	Leotiomycetes	698990		MTATLVAASYFSVAECLATPRSNPLSAYAGCGKALPKGQSNGGVSNVTITSDGVERYYLVFVPPTYNPFIPTPLILSYHGGVRTALDQLQLDELTNPEFNTVSMVVYPQGIANSWQGVPGDTVNDVLFTTNILNELENLYCINPSRIAATGKSDGAGFCNVLACDPVLSKRMAAFAPVSGAYYIDTLPCYPSTVAIPCSAGRTDVPMLAFHGGNDTTIPYLGEERKNECLPTIPHFIQEWALRDGLGSSNVTTPLAVDTVTYTFGHGLETGLVGLVYESNIGHDWPSTVPNADNMVAGHHVANYNATPIILKFFESHPLSIFETLEELV
Phialocephala scopiformis	Leotiomycetes	701770		AAITQVSNYGGTATSKAQMWVYVPDTVKSDALVVVIHSCQSTAQSYSRNSKIPSPNSGTCWDVSSKSSLSHNGGGDSNAIANMITYALDKYMLNATRVFVTGGSSGAMMSNVLAATYPEMISAVSLYSGVAAGCFVGSGVDQWNNACSGGQSTATPEKWGDTARAMYPGYNGTRPRMQIWHGSADTTLAPQNYQEELKQWTNIFGVSMTATDEKKDTPDKGYTMSDYGPNVEGIYAQGVGHSVPSHLAASEAWFALP
Phialocephala scopiformis	Leotiomycetes	657844		ALVSVPNWGTSTTNPTGIAMSIWVPTKLATKPAIILALHGCLSSGASYAQQAKYGPLADTHGFIVIYPSSSHDNNCWDVASTKSLTRDGEGDSHGLANMLKYTIDKYDADPKKIFVTGSSSGGMMTNVMAAIYPDVVTAGSVYSGVAAGCLAGSPGSSPITADPACANGQHIKTSAQWVAQVKAMYPGYNGTYPKMQTWHGTADTLVLYANLGEQIKEWTGLLGGAAGPLAWTKNVTSSPQAQYTQMIYGDGTLFQAYSAVGVGHTVPVHETVDLAWFGLT
Phialocephala scopiformis	Leotiomycetes	700937		QSITKVNAFKDGPTNLGMAIHHCQGSATAYSTESHYMPLADSHGFILIYPNSRSSALTHNGRGDSQTIVNMVKYAVTNYGGDANRTFVTGTSSGAMMTNVMVGAYPDVFKAGSAYSGVPDGCFYVSGATATQDPPGWSNSCANGQLTKTAQEWGDLVRSYYPSYTGPRPRMQIWHGTADNTLHYPNYAEAMKEWSNVLALTTSKTASNTPQSGYTQTIYGDGTSATAQLVGYSAAGVGHTVPVHESMDLAFLGITSIFLTFSAISAFSAFSASSSSSATSAVGAGCPT
Phialocephala scopiformis	Leotiomycetes	743769		MTALSFAASLVQVKDFGANPTKIYMYIYVPDKLATKPVVIVVMHPCGGSATEWYSGTKLPSYADTNGFILIYPGTPNMNNYWDVNSAGSLTHGQGGDAVGIVNMVNYTLTKYNANPARVYAMGASSGAMMTNVMAGSYPDVFEAGAAFSGVAHACFAGAPSATPLSSNQTCAQGLKHTPEEWAAFVHNSYPGYTGRRTRMMIVHGLADTLVRPQCAIEALKQWSTVLGVTATKNITGVPSAAYTQEIYGDGTKLQGMFVTGVGHFAPVNEPLILNFFGITS
Phialocephala scopiformis	Leotiomycetes	616141		QPFQNITIQSSGIDRYYLLTLPPNFDSAVPTPVIFSFHGGGDTANEQFELSQISNPEFNDFAIAVYPNGIKKTWEGVPKVKTNDIQFTSDIITNLSSKYTIDTSRIFATGKSDGGGFCNVLACDPVLSTQIAAFAPVSGAFYVKNETACKPETITIPCNPGRTKIPMLEFHGGEDNVIRYDGGGRKKECLPSIPHWIHDWARRDGLSVKNESMELKGTNDTVVYEWGSGDDEGLVKHVFDSSIKHDWPSTVNSSDNTRTGHERASFNATPIIIEFFKKHQLA
Talaromyces stipitatus	Eurotiomycetes	3939		DLETVRSSGRDRTYWVHEPDDFKEGQTYPAIIAFHGSSGIGYNIDGFAMEADVRLSLPVVPTPYSSDRYFFYPDGVNGYWAGPTYANVSVSEDLQFVTDLLSDIKSKYSIDTNRMYATGLSNGAGFVGTIACSAEVGAHFAAFAPVAGSFYTDVNGTDCSPARSPLPILEIHGGSDRTVYYEGGEGEGGPLPAIPTWFEYWQQRNGCTFNSTVDSDNGNVHHTSWICGGQNGTLQHWKVDENGHDWPSKTINFDMVAAGMGPQPIEANDIVIDFFDQFSLD
Talaromyces stipitatus	Eurotiomycetes	3413		EQSSPSSVSSGCGKTLTLHSGTYTTTVNGQQRQYTLTLPQGYNPSEPYKLIFGYHWLGGTMQDVVSGSYYGIQPLAGNSAVFVAPQGLNNGWGNSGGEDITFTDQMLSTLEDALCIDKTQVYSMGWSYGGAMSYALACARPNVFRAVAVMSGANLSGCSPGTQPVAYYAQHGVSDSVLPFTLGEQIRDTFVKDNACTATNPPAPAAGSGTHIKTEYSGCSSGHPVWWVAFDGPHEPLATDAGASSSWTPGQIWSFFSQFS
Talaromyces marneffei	Eurotiomycetes	3473		VQPTTTVARSSLSLSSGCGKTATLRSGTYTLTVNGQQRQYILTLPANYNPNTHYKLIFGFHWLGGTMEDVFHGSYYGVEPLAQNSAIFVAPQGLNNGWGNSNNNDITLTDQILSTLESALCIDETQVYSMGWSYGGSMSYALACARPNVFRAVAVMSGANLSGCNPGTHPVAYYAQHGVSDNVLPIALGRGIRDTFVKDNGCTPQNPPEPAAGSGRHIKTEYSGCSSGHPVWWIPFDGPHEPLATDAGASSSWTPGQIWEFFSQF
Trematosphaeria pertusa	Dothideomycetes	574591		ALQQVTGFGTNPTSLQMYISVPAKLATNPAIVVALHPCGGTAQQWYSGTKLPSYSDSQGFILIYPQTTKYSNCWDVNNGGSLTHGGNGDALGIISMLNYTLSKYNGDKSKVYVMGGSSGAMMSNVMVGSYPDVFEAGAAYSGTAFACFAGSKGDPTPFGSNQTCAQGLTHTPEQWAQFVYNAYPGYTGKRPRFLVAHGLADTLVRPQCAYEQLKQWSAVLGVSNTKNLTGSQVEEGSQYTQLVYGDSNKLVGYLGQGVGHIAPVVETVLLKFFGLTS
Trematosphaeria pertusa	Dothideomycetes	541014		GKTQTVTNWGDNPSKLPGVLVYTPDKLAATPAVILGLHPCGGTGQMYQQMTPLNSYADKLGFVVMYPTSNSQQGMNCWDCHTQKSLTHDGGGDSQGLAAMVRWALKTYSGDESKVFVVGGSSGAMESNVLAATYPDLFKGAASYSGVPAACWAGSPISTPMSSDLSCPMGQKASTYSAQKWADLAHGCDPGYNGTYPKMMVVHGTADTAVTINNLKAQLDQWSTVLGVSFSKNVTNDPITNWKRIVYGDGTKLIGFEVQGGGHIPAFQGDATMKFFGLM
Trematosphaeria pertusa	Dothideomycetes	413749		ASLAKRAPTPGSLSQVTSFGKAPTNAGFYIYVPKQLAASPGIVVAIHYCTGSASAYFNGSPYKTLAEQYGFIGIYPSSPHSGTCWDVSSKATLTHEGGGDSNTIAQMVRWTIDQYKADTSKVFVTGSSSGAMMTNVMAATYPDLFKAGIAYSGVPAGCFMSAAGGVDAWNNSCANGQSTATPQKWAQVVLDMYPGYNGTRPKMQIYHGSSDGTLRPQNYQETMKQWAGVFGYNYDKPESTKSNDPQSGYTRTVYGPMVEGIYAQGVGHTVPIRGADDMKYFGFA
Trematosphaeria pertusa	Dothideomycetes	521582		QQLSSTLTQIKDFGPNPRNVTMYIYVPKNITTNAPIMVVPHWCHGTAKDAFNGRPYASLGDQYGFISIYPDSPNKADQCWDVSSNASLTHNGGGDALSIVNMVRWTIEKYGADKDRVFVTGTSSGAMMTNVLLGSYPDVFAAGSAWAGVAFGCFAGNGYDVWSDACATGKIIKNGTEWAAMVKNAFPGYTGFRPKMQVLHGTADTVLYPQNLMEEIKEWTSVFGYSETPEETTKDTPLKGWTRYSYGPKFEAYEAAGVTHDIPNQADLVMDWFDLKCKATMSRMCYSRASG
Trematosphaeria pertusa	Dothideomycetes	437198		MHFPSPNSVAATLALNTLHSITAPPNPSNGCGNALRSGLAPGGASANFTLHSAQGGGERRYLVHLPAHFSPQNDRPAPMIIVLHAFTQTTASMEEVTGFSNADTNTDYVAVYPEGINNVWLGDPGAPNSSVIDDRPFIADLLNALDSTLCIDTSRIYTTGFSNGGGLSGLLACYPPTSSRIAAFSGVSAAYYTSGSLGYSLFEPEGCKPGNLPRRIPFLDIHGDSDSVIAYDGDNSAFDIDENGIPDPDTLAIPEWLGDWAARNGCPANVTVNTFIETGDVVNATTVLQNGTIAKTTWTCGGSSEVVTGYYVKGLGHGWPSTVPLSDEWLETFRWGPTTWNASAVLMEWFSRWSLPRGE
Trematosphaeria pertusa	Dothideomycetes	530696		LPQVHVTPNSRAATGCGKTQLLPGVTQYRFGLKSSGKDRSYSYHLPSDYDKNMKYPVVVGFHGSSSIGLFFELDTKMSESRYSGNKVMVYPNGIDGSWAGPTYHNGSTVQEDIQFVADLVADLKSSVCVDDTKIFATGMSNGGGFIGTLACDPLGSTLFAAFASHSGAFYTDTDGPNNGCNPTNPPIAMLEIHGDVDKTVHYEGGQGDGGPEPPIPEWLEWWAQRNGCEGKKEEGLAEGDVHHFSWMCGGKGGLVQHYRVGGMGHCWADTEPNLSQISVPQGPAPIRASEIIMGFFDTF
Trematosphaeria pertusa	Dothideomycetes	503402		ATPGCGKSPTTIKAGVNRVTVNGKQREWILALPSDYDNTKPYRLIFALHWMTGTMNDVANGPQTNPYYGLQAEANGSAIFVSPNGLVGTNGMTGWANTGGEDITFMQEILKATNAELCINENLRFSTGFSYGGAMSHSIACTLAKDFRAVAIQSGSLLSGCAGGTDAVAYYIQHGISDSVLPIAGGRSLRDVFVKNNGCTQQSLPEPAKGSKTHVLTKYAGCKEDKPLWWTAFDGDHTPIPTDGGTTNKDTTFTTGQIWEFFSQFS
Trematosphaeria pertusa	Dothideomycetes	532309		AQLKQISNYNNNAQAKPGMWVYVPDSVKSDALVVAIHSCQSSAQSYFQNSKIPWHQGSDRKGYVTVWPSSTSQCWDVSSKASLTHNGGGDSNAIANMIKYAITTYNIDPKKVYITGGSSGAMMSNVLAATYPDLITAVSLYSGVPAGCFVSSSGQSAAWNNTCSGGQSISTAQHWGDVVRGMYPSYNGTRPRMQIWHGSVDGTLSPNNYNETIKQWTNVFGVSMTPTSTKPDTPERNYRMDDFGPNVEGIWAVGVGHSVPSHLDASEAWFGL
Trematosphaeria pertusa	Dothideomycetes	602047		LATSQQSSGCGKPVPSVIELGKPKNLTIASDSGVTPRKYRIHVPEYYDPNVPVPLILSFHGRSKDMKFQDELSQFSNASYGFEGIAVYPEGVPSPKGTKQWQGDPDAPTTINDITFTLELLDHLLSRYCIDPSLIYASGKSNGGGFTGLLACDPLATTRIAAFAAVSGAFYLDPSTQQLPPCTPSPNRPKIPILELHGAKDTTIHYLGGPNDRSNGDTLDIPAWVDGWAARNGLEASENVTGTLCEGKKEVTTHTWGDGVVVHYLYGNMYHDWPSRWGDGDSRTLTTCVGADATRVLLEWFGGWRL
Ophiobolus disseminans	Dothideomycetes	445913		QLTSKLTQITNFGPNPRNVSMYIYVPANLPPNPAILVSPHWCHGTAQQVFEYRSWASAGDKYGFITIYPDSPNKADQCWDVSSKESLTHNGGGDALGIVSMVRWTLDKYHGDKNRVFVTGTSSGAMMTNVLIGSYPDVFAAGSAWAGVAFGCYAANGFDVWSDACATGKIIKNGTEWAKMVKDAYPGYNGFRPKFQTLHGLADTVLYPQNLKEQIKQWTSVFGVSETPTSTTKDTPLKGWTRYRYDDKFEAYDAVGVTHDIPNQDDLVINYFDLKCQKGNGTSCYSRPSKKHY
Ophiobolus disseminans	Dothideomycetes	397857		AQLTQVSNYGGSARAKPGMWVYVPDQVKSDAMVVAIHSCQSSAQKYFQNDKIPWKKGSDGKGYVTVWPSSTTECWDVSSKSSLSHNGGGDSNAIANMITYAIDKYKIDPKKVFVTGGSSGGMMSNVLAATYPELISAVSLYSGVPAGCFVSSSGASAAWNNTCSGGQSISTAQHWGDVARGMDPGYNGTRPRMQFWHGSTDSTLSPKNYDETLKQWTNVFGVTTTPTKSQKDTPEKNYRTDDFGPDVQGIWAQGVGHSVPSHLTISEAWFGL
Ophiobolus disseminans	Dothideomycetes	438835		ALTRVTDFGTNPSNLQMNIYVPTKVATKPAIIVAMHGCGGTGEQYAQGTKYNSLSDTKGFITIFPSTKKDSNCWEVNTVKGLSRDAGGDNQGLVSMIKYTIQKYSADPTKVFATGSSSGCMMTNVLMATYPDVIAAGSCYSGVAAGCLAGSPGASPGSADPKCANGQNIKTQDQWVAQAKAMYPGYNGTYPRMATWHGTADTLVKIPNLGEQLKEWSGLHGVTFTKNVTNTPQSGYTQMVYGDGTKLVGYSAQGVGHTVPVHEAEDLKWFDL
Ophiobolus disseminans	Dothideomycetes	177894		ATLGKRAPTPGSLSQVTSFGNAPTKAAFWIYVPKKLAASPGVIVAVHYCTGSAQQYYNGSPYKTLAEQYGFIVIYPSSPHSGTCWDVSSKQTLSHEGGGDSNTIANMVKWTLNEYKGDATKVFVTGSSSGGMMTNVLAATYPDVFKAAIVYSGVGAGCFVSSSGGIDAWNNTCANGQSKATPQAWANVVFNMYPSYNGTRPKMQVYHGSSDSTLLPANYQETMKQWAGVFGYNYDKPESTKSNDPQSSYTRTIYGPSVQGIYAQGVGHTVPIRGADDMKFFGFA
Ophiobolus disseminans	Dothideomycetes	468880		LTLQESQAKCNALLPPNVRPDDSVDLSIPSSSGVTPRKFRLHLPPGYDGTKQLPLILSFHGRKQNAIYQEKLSQFSNASYGFKGIVVYPEGVPIKKDGKEIQQWQGDPEAPSSINDLQFTMELLKHLKSTYCIDPSRIYAAGKSNGGGFTGMLACDPIASTRIAAFAAVSGAFYINDTTHKLPDCLPGRHPVPLMEFHGLADRVIKYAGGPNKRNNAKSISIVKYVDDWAKRDGFTVSENSTSTPCSGKKEVTKYAWGGEKETVVHYAYKNLDHDWPSSFANKDTGDDESLLTCKKAEATSLILEWFGKWTL
Colletotrichum higginsianum	Sordariomycetes	6475		ASLQQVTNFGSNPSGVKMYIYVPDKLAANPPVIVAIHYCTGTAQAYYNNSPYKGLADQKGFIVIYPESPYSGTCWDVSSKATLTHDGGANSNSIANMVKYTLDKYKGNKSKVFVTGSSSGAMMTNVLAATYPDVFAAAIVYNGVPAGCFYTNSVNGWNSTCSQGQSKATPQRWAQLVYDAYPGYAGSRPRMQIYHGSTDTTLNYANYQETIKQWSGVFGYNPDKPVTSAQNTPQANYRTDVFGDHLTGVWAVGVGHTVPIRGADDMKFFGL*
Colletotrichum higginsianum	Sordariomycetes	6838		ASLQQVTSFGANPSGAKMYIYVPDRLAANPPVIVAIHYCSGTASAYFSNTPYRGYADTYGLIVVYPESPYSGTCWDVSSRASLTHDGGGNSNAIANMVTYTLDKYNGDRSRVFVTGTSSGAMMTNVMAATYPELFAAGIAYSGVPAGCFYTGTVNGWNSTCSQGNSVATQQAWAQTALDMYPGYSGPRPRMQIYHGSADTTLYPRNWNETVKQWAGVFGYGAAPLQTLPGTPGAQYTKYVYGPNLEGIYGTGVGHSVPVMGAEDLKWFGITVGRIYPAWDHCYYGYNHDDEDDAELGSAAGDFDGERGSDRGGMHGGQMGPVRRQRMGRVQRLREPVYLPGREPVVFSVSVSRPWPWPSVLCLFCLFVWFRLPKPEDTGCRGGAVQELGSVFPVDRAER…
Lentithecium fluviatile	Dothideomycetes	400348		ASLSRRAPTPGTLSQVTSFGTAPTKAGFYIYVPKKLAASPGIIVAIHYCTGSASAYYNGSPYKTLSEQYGFIVIYPNSPHSGSCWDVSSKATLTHEGGGDSQTIAQMVRWTTTEYKADTSKIFVTGTSSGAMMTNVMAGTYPDLFKAGIAYSGVPAGCFMSTSNGVAAWNGTCADGRAIGTPASWAQVVFDMYKGYNGTRPKMQIYHGSADATLRPQNYQETMKQWAGVFGYSYDKPESTKSNDPQSGYTRTIYGPMAQGIYANGVGHSVSIRGSDDMKYFGFA*
Trematosphaeria pertusa	Dothideomycetes	252697		WQRGSSGCHKPLPEVLTPGGPSKNLTLDSKSQIGTIVTRRFLTYLPENYSKKNRDVAPLILAFHGQTQPTWSMENITALSTPYFNRDAIVVYPEGLNYKSPGQQWLGDPEAPPSSVVDDRIFVEELLDYLTSTFCVDESRIYATGLSNGGGLTNLLACTPALNRRIAAFAAVAAAFYTDASLTEPLFGAGCDPHLSYGRKIPIMEMHGLNDSIIAYDGDNTPAPNTIPLPEWVAAWVEKEGCGDREPKVDILDGGNVTKSSWSCGGWKDVFVHYRIDKFGHGWPSTVWQGEPFENLRLGPTMWNATSVILEWFGRWKLEPVRELK
Aspergillus terreus	Eurotiomycetes	5477		QQTLYGQCGGSGWSGPTQCVSGACCMSQNPWYSQCLQGNCMTTTSVSTTRTTSVSVTTTTSTGSSPSSTSVSQGCGKSPTLSSGTHTMTVNGATRQYILTLPQGYDSSRPYKLIFGYHWLSGTMQNVVSGNYYGVQPLAGNSAIFVAPQGKNNGWANSGGEDITFTDQMLSTLQGDLCIDKTQIYSMGWSYGGSMSYALACARPNVFRGVAVMSGANLSGCSPGTQPVAYYAQHGVSDTVLSISLGRQIRDTFVKDNGCTAQNPPEPAAGSGTHIKSVYSGCSSGHPVWWIPFDGPHEPLATDRGASSSWTPGQIWDFISQFS
Karstenula rhodostoma	Dothideomycetes	403672		ASLTQVTNYNNDAKAKPGMWVYVPDAVKIDALVVAIHSCQSSAQKYFQNSKIPWHQGSDRKGYVTVWPSSTTECWDVSSKASLTHNGGGDSNAIANMIKYAITQYKIDPKKVFVTGGSSGAMMSNVMAATYPDLITAVSLYSGVPAGCFVSSSGAAAAWNNTCSGGNSKTSPEQWGNVVRAMYPGYTGARPRMQIWHGSTDGTLSPNNYQETIDQWTNVFNASLTPTSSKPNTPEKNYRMDDFGPEVEGIWAQGVGHSVPSHLDASEAWFGL*
Chaetomium sp. CQ31	Sordariomycetes		AFU88756.1	ASLQQVTNFGNNPTNIQMHIYVPDRVASNPAIIVALHPCGGNAQQWFGGTRLPSYADQHGFILIYPSTPHMSNCWDVHNPASLTHGQGGDALGIVSMVNYALNQYNGDRNRVYAMGFSSGGMMTNVLAGSYPDVFEAGAAYSGVPHACFLGAPAATPFSPNQTCAQGLQKTEQEWGDLVRNSYPGYTGRRPRMQITHGLADFLVRPQCAYEALKQWSNVLGVQLTREVRGVPSPQFTQLIYGDGTQLQGFLGDGVGHEPSVNEEQMLRFFGLIN
Chrysosporium lucknowense	Eurotiomycetes		AEP33618.1	ASLQEVTEFGDNPTNIQMYIYVPDQLDTNPPVIVALHPCGGSAQQWFSGTQLPSYADDNGFILIYPSTPHMSNCWDIQNPDTLTHGQGGDALGIVSMVNYTLDKHSGDSSRVYAMGFSSGGMMTNQLAGSYPDVFEAGAVYSGVAFGCAAGAESATPFSPNQTCAQGLQKTAQEWGDFVRNAYAGYTGRRPRMQIFHGLEDTLVRPQCAEEALKQWSNVLGVELTQEVSGVPSPGWTQKIYGDGTQLQGFFGQGIGHQSTVNEQQLLQWFGLI
Podospora anserina	Sordariomycetes	5222		ASLQQVQNFGNNPTRIQMYIYVPDRVATNPAIIVAVSTWNTPSCFADCLLTMGVVPQLHPCGGTGQQWFSGTRLPSFADQNGFILIYPSTPNQSNCWDVHNPASLTHNGGGDAGGIISMVNYTLDRYNGNREKVYVMGFSSGGMMTNVMAGSYPEVFEAGAAYSGTAHACFAGAGGATPFSPNQTCAQGLQKTPEQWGAFVRNSYPGYNGRRPRMMITHGNADTLVRPQCATEALKQWSNVLGVSLTRQVQGVPSSQFTQHIYGDGTKLQGFFGNGVGHAPSVDEQTLLRFFGLIA*
Podospora anserina	Sordariomycetes	7095		ERSAGCGKANTIRSQQYTITINGKQRQYIMKIPDRYDNNFAHKLIFTWHQLGGSAQKIVNGENINQGGALPYYGLNALANNTAIFVVPNGLNAGWANQGGEDVTFFDELVKRVEADLCVETTQRFSTGFSYGGAMSYAVACARPTMIRAIAVISGSQLSGCNGGNSPVAFYGQHGTSDSVLNVSGGRQLRDRFVKNNGCTPVNPEPQPNGQNSVKTVYQGCREGYPVTWVIHRGDHNPSQTDAGSSTPFAPRNTWEFFSQFS
Podospora anserina	Sordariomycetes	8313		AQLTAVTYPNNATSKPQMHVYVPDKPWSGQGKGPLVVAIHSCQSSGPSYFNNAKIPWRQGSDRKGWDVSSKRSLVRNGGGDSHAIANMILYAIEKYNIDKENVFVTGGSSGGMMSNVMAAAYPDLIRAVSLYSGVPAGCFVSSGGGVAQWNNSCSGGQSRASAEQWGNVVRAMYPGYTGPRPRMQVWHGSADGTLSPNNYQETIKQWTNVFGLSQTPTSTVQNFPERNYSTENYGTEGMLQGIWAQGVGHSVPSNLTASEQWFGI
Aspergillus tubingensis	Eurotiomycetes		CAA70511.1	ASTQGISEDLYSRLVEMATISQAAYADLCNIPSTIIKGEKIYNSQTDINGWILRDDSSKEIITVFRGTGSDTNLQLDTNYTLTPFDTLPQCNSCEVHGGYYIGWISVQDQVESLVQQQVSQFPDYALTVTGHSLGASLAALTAAQLSATYDNIRLYTFGEPRSNQAFASYMNDAFQASSPDTTQYFRVTHANDGIPNLPPADEGYAHGVVEYWSVDPYSAQNTFVCTGDEVQCCEAQGGQGVNNAHTTYFGMTSGHCTW
Aspergillus niger	Eurotiomycetes		CAA70510.1	ASTQGISEDLYNRLVEMATISQAAYADLCNIPSTIIKGEKIYNAQTDINGWILRDDTSKEIITVFRGTGSDTNLQLDTNYTLTPFDTLPQCNDCEVHGGYYIGWISVQDQVESLVKQQASQYPDYALTVTGHSLGASMAALTAAQLSATYDNVRLYTFGEPRSGNQAFASYMNDAFQVSSPETTQYFRVTHSNDGIPNLPPADEGYAHGGVEYWSVDPYSAQNTFVCTGDEVQCCEAQGGQGVNDAHTTYFGMTSGACTW
Aspergillus terreus	Eurotiomycetes		XP_001217493.1	ASTQGISEDLYNRLVEMATISQAAYANMCNIPSTITVGEKIYNAQTDINGWVLRDDSTKEIITVFRGTGSDTNLQLDTNYTLTPFSTFSECSGCEVHGGYFIGWSSVQDQVMSLVKEQADQYPDYTLTVTGHSLGASMATLAAAQLSGTYDNITLYTFGEPRSGNEAFASYMNDKFTATSADTTKYFRVTHSNDGIPNLPPAEQGYVHGGVEYWSVDPYSAQNTYVCTGDEVQCCEAQGGQGVNDAHTTYFGMTSGACTW
Talaromyces purpureogenus	Eurotiomycetes		AKH40273.1	AVTQGISDTVYSRLVEMATISQAAYANLCKIPTTITTVQKIYNAQTDINGWVLRDDSRKEIITVFRGTGSDVNLQLDTNYTLASFQTNPKCVGCSVHGGYYLGWVSVKDQVESLVQEQAKEYPSYSLTVTGHSLGASMAAITAAQLSATYDGVKLYTFGEPRTGNQAFASYMNEQFQSTDPNTTRYFRVTHANDGIPNLPPTAQGYAHSGVEFWSVDPYSAYNTYICTGNQNQCCEAQGGQGVNAAHVTYFGMSSGACTW
Aspergillus oryzae	Eurotiomycetes		AHZ18111.1	AITQGISEGTYSRIVEMATISQAAYANLCNIPSTITSAGKIYNAETDINGWVLRDDSRQEIITVFRGTGSDTNLQLDTNYTQAPFDTLPQCSGCAVHGGYYVGWISVKDQVEGLVQQQASQYPDYSLVITGHSLGASMAAITAAQLSATYNNITVYTFGEPRTGNQAYASYVDETFQATNPDATKFYRVTHTNDGIPNLPPTSQGYVHHGTEYWSVEPHGPQNMYLCLGDEIQCCEAQGGQGVNDAHVTYFGMASGACTW
Penicillium subrubescens	Eurotiomycetes		OKO98639.1	VTRGISDTVYSRLIEMATISQAAYANLCKIPTTITTVQKIYNAQTDINGWVLRDDSRKEIITVFRGTGSDVNLQLDTNYTLASFQTNPKCAGCSVHGGYYLGWVSVKDQVESLVQTQASKYPDYALTVTGHSLGASIAAITAAQLSATYNGVKLYTFGEPRTGNQAFASYINKQFQSTDPNTTQYFRVTHANDGIPNLPPTAQGYAHSGVEFWSVDPYSAYNTYICTGTQDQCCEAQGGQGVNAAHFTYFGMSSGACTW
Penicillium rubens Wisconsin1	Eurotiomycetes		XP 002563226.1	AVTKGVSDNIYNRLVDMATISQAAYADLCKIPATITTVEKIYNAQTDINGWVLRDDSRQEIIVVFRGTAGDTNLQLDTNYTLAPFDTLPKCIGCAVHGGYYLGWTSVQDQVESLVQQQAGQYPEYALTVTGHSLGASMAAITASQLSATYEHVTLYTFGEPRTGNLAYASYMNENFEATSPETTRFFRVTHGNDGIPNLPPAEQGYVHSGIEYWSVDPHRPGSTSVCTGNEVQCCEAQGGQGVNDDHITYFGMASGACSW
Penicillium chrysogenum	Eurotiomycetes		AGR85377.1	AVTKGVSENVYNRLVEMATISQAAYANLCKIPSTITTVGKIYNAQTDINGWVLRDDSRKEIITVFRGTGSNVNLQLDTNYTPAAFATNPLCKGCFVHGGYYKGWLSVKDQVESLVHQQASQHQDYALTVTGHSLGASMAAITAAQLAATYSNVNLYTFGEPRTGNQAFASYMNDHFHASSPATTRYFRTTHTNDGIPNLPPTSQGYVSSGIEYWSVEPHNAHNVFVCTGNQNQCCEAQGGQGVNAAHVTYFGMSSGACSW
